# Supplementary material for: Plasma Protein and MicroRNA Biomarkers of Insulin Resistance: A Network-Based Integrative -Omics Analysis
Source: Front Physiol. 2019 Apr 5;10:379. doi: 10.3389/fphys.2019.00379 (PMC6460474; doi:10.3389/fphys.2019.00379)
Supplement: Table S1 — Normalized microRNA and proteomics data and results of differential expression analysis. [file Table_1.XLSX]

## Sheet: TOC
Supplementary Table 1.
Tab name	Description
miRNA statistics	Differential expression analysis of the miRNA data
protein statistics	Differential expression analysis of the proteomics data
miRNA normalized data	miRNA data normalized by median centering
protein normalized data	Proteomics data (mapDIA normalized)
sample meta data	Insulin resistance group labels for samples

## Sheet: miRNA_statistics
miRNA	Log2FC	Tstat	Pvalue	Qvalue
miR-1290	1.678	6.272	0	0.0004
miR-1291	1.496	8.123	0	0
miR-596	1.389	7.547	0	0.0001
miR-193a-3p	1.485	5.613	0.0001	0.0004
miR-1207-5p	0.795	5.211	0.0001	0.0007
miR-154-3p	-1.077	-5.194	0.0001	0.0007
miR-487a-3p	-1.3	-4.817	0.0002	0.0007
miR-34b-3p	0.967	4.822	0.0002	0.0007
miR-28-5p	-0.838	-4.755	0.0003	0.0007
miR-4732-3p	1.1	4.629	0.0003	0.0007
miR-221-5p	-1.012	-5.051	0.0003	0.0007
miR-379-5p	-1.409	-4.77	0.0003	0.0007
miR-411-5p	-1.428	-4.718	0.0003	0.0007
miR-708-5p	0.77	4.672	0.0003	0.0007
miR-34b-5p	0.886	5.365	0.0003	0.0007
miR-486-5p	1.126	4.628	0.0004	0.0007
miR-382-5p	-1.532	-4.596	0.0004	0.0007
miR-216a-5p	0.948	4.608	0.0004	0.0007
miR-573	0.806	5.236	0.0004	0.0007
miR-26a-5p	-0.968	-4.702	0.0005	0.0008
miR-150-3p	1.172	4.566	0.0005	0.0008
miR-297	1.059	4.443	0.0005	0.0008
miR-539-5p	-1.418	-4.46	0.0005	0.0008
miR-411-3p	-1.175	-4.594	0.0005	0.0008
miR-24-3p	-0.697	-5.183	0.0006	0.0008
miR-376b-3p	-1.47	-4.559	0.0006	0.0008
miR-191-5p	-0.768	-4.612	0.0007	0.0008
miR-493-5p	-1.555	-4.329	0.0007	0.0008
miR-181c-3p	-0.816	-4.308	0.0007	0.0008
miR-379-3p	-0.745	-4.245	0.0007	0.0008
miR-208b-3p	0.826	4.353	0.0007	0.0008
miR-501-3p	0.705	4.397	0.0008	0.0008
miR-495-3p	-1.598	-4.564	0.0008	0.0008
miR-664a-3p	-0.682	-4.268	0.0008	0.0008
miR-124-5p	0.678	4.287	0.0008	0.0008
miR-374b-5p	-1.072	-4.275	0.0009	0.0008
miR-431-5p	-1.283	-4.113	0.0009	0.0008
miR-154-5p	-1.428	-4.148	0.0009	0.0008
miR-517b-3p	1.023	4.129	0.0009	0.0008
miR-3186-5p	0.714	4.364	0.0009	0.0008
miR-770-5p	0.612	4.088	0.001	0.0008
miR-126-3p	-0.805	-4.555	0.0011	0.0008
miR-181c-5p	-1.13	-4.481	0.0011	0.0009
miR-125b-2-3p	1.373	4.615	0.0011	0.0009
miR-660-5p	0.704	4.042	0.0013	0.0009
miR-485-3p	-1.444	-3.95	0.0013	0.0009
miR-551b-5p	0.681	4.127	0.0013	0.0009
miR-652-3p	-0.656	-4.013	0.0014	0.001
miR-302b-3p	0.76	3.987	0.0014	0.001
miR-1246	1.254	3.882	0.0015	0.001
miR-377-3p	-1.491	-3.858	0.0016	0.0011
miR-582-5p	1.261	3.91	0.0016	0.0011
miR-21-5p	-0.63	-3.826	0.0017	0.0011
miR-200c-5p	0.737	3.842	0.0017	0.0011
miR-130a-3p	-0.842	-3.985	0.0018	0.0011
miR-487b-3p	-1.456	-3.791	0.0018	0.0011
miR-300	0.769	3.803	0.0018	0.0011
miR-23b-3p	-0.681	-3.836	0.0019	0.0011
miR-134-5p	-1.306	-3.717	0.0021	0.0011
miR-432-5p	-1.301	-3.792	0.0021	0.0011
miR-483-3p	1.413	4.094	0.0021	0.0011
miR-299-3p	-0.809	-3.757	0.0021	0.0011
miR-369-5p	-1.238	-3.714	0.0022	0.0012
miR-192-5p	1.69	4.074	0.0023	0.0012
miR-127-3p	-1.226	-3.741	0.0023	0.0012
miR-95-3p	0.883	3.762	0.0023	0.0012
miR-340-5p	-1.039	-3.937	0.0024	0.0012
miR-628-5p	-0.668	-3.694	0.0024	0.0012
miR-449c-3p	0.726	3.649	0.0025	0.0012
miR-181d-5p	-1.189	-3.679	0.0026	0.0012
miR-192-3p	1.313	3.777	0.0026	0.0012
miR-518f-5p	0.782	3.594	0.0027	0.0013
miR-650	0.922	3.59	0.0028	0.0013
miR-485-5p	-1.118	-3.72	0.0028	0.0013
miR-372-3p	0.663	3.573	0.0028	0.0013
miR-323a-3p	-1.271	-3.558	0.0029	0.0013
miR-409-3p	-1.331	-3.563	0.003	0.0013
miR-128-3p	-0.452	-3.507	0.0032	0.0014
miR-425-3p	-0.735	-3.593	0.0032	0.0014
miR-4732-5p	0.88	3.501	0.0032	0.0014
miR-502-3p	0.816	3.723	0.0033	0.0014
miR-337-3p	-1.372	-3.501	0.0033	0.0014
miR-720 (v18)	1.371	3.656	0.0034	0.0014
miR-126-5p	-0.779	-3.74	0.0035	0.0014
miR-374c-5p	-1.006	-3.702	0.0035	0.0014
miR-654-5p	-1.127	-3.463	0.0035	0.0014
miR-378c	0.676	3.712	0.0035	0.0014
miR-151a-5p	-0.849	-3.715	0.0036	0.0014
miR-150-5p	1.153	3.88	0.0036	0.0014
miR-193b-3p	2.968	4.128	0.0036	0.0014
miR-151a-3p	-0.942	-3.488	0.0038	0.0014
miR-369-3p	-1.282	-3.416	0.0038	0.0014
miR-23a-3p	-1.185	-3.637	0.0039	0.0014
miR-130b-5p	-0.874	-3.509	0.0039	0.0014
miR-30d-3p	-0.656	-3.411	0.004	0.0014
miR-125b-1-3p	0.766	3.458	0.0041	0.0014
miR-224-5p	-1.462	-3.422	0.0044	0.0015
miR-194-5p	1.525	3.591	0.0045	0.0015
miR-628-3p	-0.693	-3.39	0.0045	0.0015
miR-301b-3p	-0.973	-3.774	0.0045	0.0015
miR-338-3p	-1.504	-3.661	0.0046	0.0015
miR-28-3p	-0.636	-3.323	0.0049	0.0016
miR-188-5p	0.566	3.302	0.0049	0.0016
miR-15b-5p	-0.526	-3.487	0.005	0.0016
let-7f-5p	-0.996	-3.457	0.0054	0.0017
miR-25-3p	0.675	3.249	0.0056	0.0018
miR-451a	0.959	3.371	0.0058	0.0018
miR-365a-3p	1.982	3.575	0.0061	0.0019
miR-654-3p	-1.238	-3.194	0.0061	0.0019
miR-1228-3p	0.823	3.252	0.0061	0.0019
miR-1258	0.707	3.313	0.0061	0.0019
miR-193a-5p	1.757	3.735	0.0062	0.0019
miR-1296-5p	-0.571	-3.177	0.0062	0.0019
miR-140-3p	0.488	3.619	0.0063	0.0019
miR-16-5p	0.682	3.145	0.0067	0.002
miR-491-5p	-0.956	-3.233	0.0068	0.002
miR-378a-3p	1.031	3.647	0.0071	0.002
miR-381-3p	-1.069	-3.123	0.0071	0.002
miR-215-5p	1.413	3.313	0.0071	0.002
miR-182-3p	0.638	3.147	0.0071	0.002
miR-576-5p	0.501	3.17	0.0072	0.002
miR-302c-5p	0.624	3.137	0.0072	0.002
miR-20b-5p	0.709	3.089	0.0076	0.0021
miR-335-5p	-0.947	-3.331	0.0076	0.0021
miR-339-3p	-0.86	-3.118	0.0077	0.0021
let-7d-3p	-0.538	-3.088	0.0078	0.0021
miR-7-1-3p	-0.385	-3.239	0.0078	0.0021
miR-142-5p	-0.765	-3.19	0.0079	0.0021
miR-335-3p	-1.352	-3.12	0.0081	0.0021
miR-92b-5p	0.526	3.051	0.0081	0.0021
miR-2355-3p	-0.838	-3.209	0.0082	0.0021
miR-212-3p	0.331	3.081	0.0082	0.0021
miR-550a-3p	0.782	3.038	0.0084	0.0021
miR-518b	0.692	3.019	0.009	0.0023
miR-196a-5p	0.885	2.999	0.0092	0.0023
miR-337-5p	-1.03	-2.978	0.0095	0.0024
miR-551b-3p	-1.016	-3.162	0.0098	0.0024
miR-378a-5p	0.998	3.43	0.0098	0.0024
miR-515-3p	0.666	2.953	0.0101	0.0025
miR-136-5p	-1.26	-2.93	0.0106	0.0025
miR-27a-3p	-0.815	-3.001	0.0107	0.0025
miR-1224-5p	0.987	2.912	0.0107	0.0025
miR-223-3p	-1.083	-3.176	0.0108	0.0025
miR-532-5p	0.511	2.963	0.011	0.0026
miR-500b-5p	0.526	2.899	0.0112	0.0026
miR-99a-3p	1.394	3.223	0.0113	0.0026
miR-202-3p	0.668	2.895	0.0113	0.0026
miR-33a-5p	-0.915	-3.024	0.0114	0.0026
miR-363-3p	0.649	2.913	0.0115	0.0026
miR-589-5p	0.274	2.882	0.0115	0.0026
miR-493-3p	-0.812	-3.018	0.0119	0.0027
miR-346	0.624	2.879	0.0121	0.0027
miR-92a-3p	0.571	3.043	0.0122	0.0027
miR-148b-3p	-0.625	-2.947	0.0124	0.0027
miR-106a-3p	0.505	2.918	0.0124	0.0027
miR-135a-3p	0.818	2.881	0.0125	0.0027
miR-483-5p	1.828	3.112	0.013	0.0028
miR-27a-5p	0.69	2.842	0.0133	0.0028
miR-328-3p	-0.868	-2.81	0.0134	0.0028
miR-501-5p	0.574	2.836	0.0135	0.0028
let-7g-5p	-0.45	-2.801	0.0142	0.003
miR-21-3p	-0.575	-2.841	0.0144	0.003
miR-324-3p	0.339	2.794	0.0147	0.003
miR-374a-5p	-0.979	-2.749	0.0158	0.0032
miR-199a-5p	-1.324	-3.045	0.0159	0.0032
miR-193b-5p	1.89	3.028	0.0159	0.0032
miR-1238-3p	0.619	2.777	0.0161	0.0033
miR-455-5p	1.668	2.991	0.0164	0.0033
miR-23a-5p	-0.741	-2.696	0.0171	0.0034
miR-296-3p	1.049	2.669	0.0176	0.0035
miR-106b-3p	-0.357	-2.665	0.0177	0.0035
miR-34a-5p	1.402	2.918	0.0177	0.0035
miR-199b-3p	-1.248	-2.935	0.0181	0.0035
miR-449c-5p	0.596	2.642	0.0185	0.0036
miR-365b-5p	1.053	2.706	0.0195	0.0038
miR-609	0.666	2.63	0.0197	0.0038
miR-136-3p	-0.963	-2.614	0.0199	0.0038
miR-25-5p	0.561	2.588	0.0208	0.004
miR-107	-0.47	-2.614	0.021	0.004
miR-668-3p	-0.519	-2.684	0.0215	0.004
miR-221-3p	-0.735	-2.554	0.0233	0.0043
let-7b-3p	0.371	2.556	0.0234	0.0043
miR-345-5p	0.305	2.521	0.0237	0.0044
miR-101-3p	0.531	2.618	0.0239	0.0044
miR-1285-5p	0.447	2.77	0.0242	0.0044
miR-129-5p	0.502	2.503	0.0246	0.0045
miR-362-3p	0.506	2.549	0.0247	0.0045
miR-103a-2-5p	-0.29	-2.493	0.0251	0.0045
miR-625-5p	-0.769	-2.491	0.0252	0.0045
miR-196b-3p	0.301	2.494	0.0252	0.0045
miR-2355-5p	-0.842	-2.489	0.0253	0.0045
miR-22-5p	-0.279	-2.412	0.0294	0.0052
miR-642b-3p	0.503	2.446	0.0297	0.0052
miR-330-3p	-0.958	-2.505	0.0299	0.0052
miR-100-5p	1.697	2.515	0.0299	0.0052
miR-99a-5p	1.18	2.637	0.0303	0.0052
miR-505-3p	0.394	2.565	0.0311	0.0053
miR-4306	0.32	2.395	0.0313	0.0054
miR-146a-5p	-0.934	-2.514	0.0316	0.0054
miR-1825	0.862	2.469	0.0318	0.0054
miR-571	0.936	2.436	0.032	0.0054
miR-22-3p	0.237	2.415	0.0327	0.0055
miR-361-5p	-0.409	-2.351	0.0329	0.0055
miR-1285-3p	0.463	2.491	0.0349	0.0058
miR-200c-3p	-0.63	-2.452	0.0354	0.0058
let-7a-5p	-0.472	-2.319	0.0355	0.0058
miR-503-5p	-0.991	-2.321	0.0367	0.006
miR-106b-5p	0.257	2.293	0.0377	0.0061
miR-484	0.245	2.34	0.0378	0.0061
miR-29b-3p	0.407	2.26	0.0394	0.0063
miR-10b-3p	0.534	2.289	0.0394	0.0063
miR-203a-3p	0.626	2.271	0.0412	0.0066
miR-181a-5p	-0.344	-2.269	0.0414	0.0066
miR-301a-3p	-0.403	-2.247	0.0423	0.0067
miR-125b-5p	1.059	2.395	0.0425	0.0067
miR-1-3p	-1.517	-2.312	0.0433	0.0068
miR-146b-5p	-0.728	-2.253	0.0436	0.0068
miR-143-3p	-0.786	-2.19	0.0448	0.0069
miR-525-5p	0.751	2.188	0.0451	0.007
miR-142-3p	-0.652	-2.183	0.046	0.0071
miR-206	1.617	2.252	0.0469	0.0072
miR-214-3p	0.616	2.16	0.0474	0.0072
miR-19b-1-5p	-0.159	-2.186	0.0481	0.0073
miR-152-3p	-0.534	-2.131	0.0501	0.0075
miR-362-5p	0.476	2.17	0.0501	0.0075
miR-671-3p	-0.497	-2.203	0.0501	0.0075
miR-550a-5p	0.575	2.268	0.0504	0.0075
miR-223-5p	-0.4	-2.13	0.0505	0.0075
miR-18a-5p	-0.292	-2.127	0.0508	0.0075
miR-100-3p	0.553	2.109	0.0522	0.0077
miR-15a-5p	0.474	2.11	0.0523	0.0077
miR-34a-3p	0.944	2.245	0.0531	0.0077
miR-375	1.054	2.098	0.0533	0.0077
miR-96-5p	1.198	2.126	0.0538	0.0078
let-7f-2-3p	-0.54	-2.081	0.0555	0.008
miR-1271-5p	-0.422	-2.089	0.0558	0.008
miR-30a-3p	0.645	2.225	0.0559	0.008
miR-1304-5p	0.391	2.061	0.0573	0.0081
miR-1973	-1.286	-2.15	0.0577	0.0082
miR-431-3p	-0.623	-2.159	0.058	0.0082
miR-338-5p	-0.438	-2.042	0.0607	0.0085
miR-29c-3p	0.216	2.009	0.0631	0.0088
miR-376a-5p	-1.04	-2.031	0.0635	0.0088
miR-30b-5p	-0.523	-1.989	0.0653	0.009
miR-30a-5p	0.804	2.125	0.0661	0.0091
miR-92b-3p	0.335	2.054	0.0674	0.0093
miR-584-5p	-0.716	-1.992	0.0689	0.0094
miR-197-3p	-0.338	-1.939	0.0718	0.0098
miR-23b-5p	-0.294	-1.933	0.0739	0.01
let-7i-5p	-0.133	-1.925	0.0765	0.0103
miR-29b-2-5p	0.157	1.906	0.0768	0.0103
miR-598-3p	-0.336	-1.889	0.0838	0.0112
miR-144-3p	0.75	1.879	0.0869	0.0116
miR-20a-5p	0.297	1.831	0.0888	0.0118
miR-205-5p	0.64	1.817	0.0905	0.012
miR-135a-5p	-0.316	-1.823	0.092	0.0122
miR-99b-5p	-0.64	-1.799	0.0929	0.0122
miR-769-5p	-0.45	-1.794	0.094	0.0123
miR-10b-5p	0.472	1.791	0.0943	0.0123
miR-1275	0.792	1.883	0.0953	0.0124
miR-429	0.393	1.774	0.0964	0.0125
miR-27b-5p	-0.277	-1.764	0.0981	0.0126
miR-500a-3p	0.374	1.853	0.0983	0.0126
miR-133a-3p	-0.928	-1.761	0.1023	0.0131
miR-424-5p	-0.54	-1.799	0.1062	0.0135
miR-138-5p	0.439	1.743	0.1086	0.0138
miR-181a-2-3p	0.304	1.757	0.1088	0.0138
miR-149-5p	0.564	1.68	0.1152	0.0145
miR-19b-3p	0.223	1.669	0.1174	0.0148
miR-130b-3p	-0.277	-1.669	0.1183	0.0148
miR-452-5p	-0.238	-1.647	0.1222	0.0152
miR-597-5p	-0.238	-1.647	0.1222	0.0152
miR-324-5p	-0.32	-1.649	0.1261	0.0156
miR-10a-5p	-0.195	-1.615	0.1278	0.0158
miR-133b	-0.837	-1.573	0.1404	0.0173
miR-125a-5p	-0.504	-1.564	0.1415	0.0173
miR-532-3p	0.715	1.604	0.1415	0.0173
miR-99b-3p	-0.603	-1.542	0.1472	0.0179
miR-148a-3p	0.404	1.533	0.1534	0.0186
miR-30e-3p	-0.365	-1.543	0.157	0.019
miR-32-5p	-0.423	-1.472	0.1618	0.0195
miR-450a-5p	-0.66	-1.533	0.1622	0.0195
miR-183-5p	0.733	1.467	0.1726	0.0206
let-7b-5p	0.258	1.442	0.1737	0.0207
miR-219a-5p	-0.285	-1.437	0.1777	0.0211
miR-148a-5p	0.396	1.437	0.1783	0.0211
miR-610	0.378	1.411	0.179	0.0211
miR-10a-3p	-0.246	-1.404	0.1811	0.0213
miR-19a-3p	0.214	1.399	0.1822	0.0213
miR-145-5p	-0.348	-1.42	0.1828	0.0213
miR-222-3p	-0.257	-1.36	0.194	0.0225
miR-17-5p	0.358	1.413	0.1967	0.0228
miR-421	-0.161	-1.362	0.1996	0.023
miR-342-5p	0.33	1.371	0.2035	0.0234
let-7f-1-3p	-0.219	-1.316	0.208	0.0238
miR-186-5p	-0.152	-1.304	0.2128	0.0243
miR-29a-3p	0.211	1.26	0.227	0.0258
miR-1254	0.716	1.223	0.2409	0.0273
miR-500a-5p	0.309	1.217	0.2423	0.0274
miR-302f	-0.151	-1.2	0.2497	0.0281
miR-106a-5p	0.177	1.205	0.2541	0.0285
miR-590-5p	-0.141	-1.185	0.2544	0.0285
miR-320e	-0.305	-1.176	0.2585	0.0288
miR-200b-3p	0.317	1.164	0.2672	0.0297
miR-620	0.511	1.156	0.2798	0.031
miR-296-5p	0.337	1.107	0.2877	0.0318
miR-616-5p	-0.181	-1.083	0.2963	0.0326
miR-18a-3p	0.229	1.082	0.3048	0.0335
miR-153-3p	-0.345	-1.08	0.3082	0.0337
miR-185-5p	0.123	1.041	0.3219	0.0351
miR-141-3p	0.189	1.01	0.3286	0.0357
miR-15b-3p	0.173	1.008	0.3295	0.0357
miR-103a-3p	-0.183	-1.001	0.3329	0.0359
miR-27b-3p	-0.246	-1.001	0.333	0.0359
miR-4257	-0.951	-0.999	0.3347	0.0359
miR-320d	0.184	0.998	0.3351	0.0359
miR-637	0.401	0.971	0.3468	0.0369
miR-454-3p	-0.3	-0.971	0.347	0.0369
miR-195-5p	-0.144	-0.981	0.3521	0.0373
miR-1224-3p	0.405	0.978	0.3533	0.0373
miR-331-5p	0.137	0.951	0.3587	0.0378
let-7e-3p	-0.349	-0.854	0.4122	0.0432
let-7e-5p	-0.292	-0.85	0.4125	0.0432
miR-616-3p	0.218	0.826	0.4233	0.0442
miR-629-5p	0.307	0.81	0.431	0.0448
miR-139-5p	-0.224	-0.808	0.436	0.0452
miR-874-3p	0.233	0.794	0.4395	0.0454
miR-20a-3p	0.241	0.768	0.4543	0.0468
miR-629-3p	0.09	0.729	0.4786	0.0492
miR-9-3p	-0.116	-0.732	0.4808	0.0493
miR-18b-5p	0.106	0.702	0.499	0.051
miR-204-5p	-0.274	-0.654	0.5282	0.0538
miR-199b-5p	-0.206	-0.643	0.5399	0.0548
miR-320a	0.102	0.622	0.5447	0.0551
miR-29c-5p	-0.13	-0.618	0.5469	0.0552
miR-181b-5p	-0.15	-0.616	0.553	0.0557
miR-518a-5p	0.469	0.582	0.5709	0.0573
miR-17-3p	0.116	0.58	0.5736	0.0574
miR-423-5p	0.093	0.562	0.5827	0.0581
miR-454-5p	0.11	0.552	0.5893	0.0586
miR-320b	0.101	0.539	0.598	0.0593
miR-497-5p	0.066	0.534	0.6016	0.0593
miR-1299	-0.359	-0.538	0.6016	0.0593
miR-579-3p	-0.163	-0.51	0.6222	0.0612
miR-15a-3p	-0.115	-0.495	0.6275	0.0615
miR-374a-3p	0.151	0.458	0.6536	0.0639
miR-132-3p	-0.052	-0.451	0.6597	0.0643
miR-23c	-0.147	-0.442	0.6685	0.065
miR-145-3p	0.243	0.419	0.6822	0.0661
miR-320c	0.095	0.404	0.6922	0.0669
miR-425-5p	0.039	0.399	0.6981	0.0673
miR-182-5p	-0.166	-0.374	0.7155	0.0687
miR-542-5p	0.087	0.351	0.7307	0.07
miR-30c-5p	0.07	0.322	0.7521	0.0718
miR-651-5p	-0.139	-0.303	0.7677	0.0731
miR-627-5p	0.074	0.267	0.7936	0.0754
miR-93-3p	0.036	0.244	0.8133	0.077
miR-211-5p	0.088	0.235	0.8172	0.0772
miR-508-5p	-0.145	-0.214	0.8337	0.0785
miR-101-5p	0.035	0.21	0.8371	0.0786
miR-1280 (v18)	-0.059	-0.196	0.8493	0.0796
miR-30e-5p	0.019	0.188	0.8542	0.0796
let-7g-3p	0.051	0.187	0.8542	0.0796
miR-125a-3p	-0.031	-0.159	0.8767	0.0814
miR-196b-5p	-0.015	-0.115	0.9104	0.0843
miR-191-3p	0.018	0.078	0.9388	0.0867
miR-29a-5p	-0.018	-0.07	0.945	0.0871
let-7a-3p	-0.012	-0.055	0.9571	0.088

## Sheet: protein_statistics
Protein	Log2FC	Tstat	Pvalue	Qvalue
BHMT	1.603	5.95	0	0.0087
FBP2	1.475	5.794	0	0.0087
INHBE	1.363	6.097	0	0.0071
LEP	1.148	7.105	0	0.0023
PRAP1	0.944	7.353	0	0.0023
PRG4	1.027	6.418	0	0.0071
BCHE	0.607	5.861	0.0001	0.0131
FABP4	1.042	5.347	0.0001	0.0131
FBP1	1.657	6.078	0.0001	0.0134
IGFBP1	-1.984	-5.308	0.0001	0.0134
LDLR	0.935	5.123	0.0001	0.0134
ADH1C	1.799	6.33	0.0002	0.0136
ALDOB	1.664	5.224	0.0002	0.0154
ART4	0.321	4.845	0.0002	0.0152
GHR	0.92	4.837	0.0002	0.0152
HPD	2.076	6.13	0.0002	0.0136
SHBG	-1.512	-5.439	0.0002	0.0136
ADH1A	1.561	5.151	0.0004	0.0217
GPT	1.217	5.127	0.0004	0.0243
APOC2	1.294	4.705	0.0005	0.0243
CPM	0.422	4.784	0.0005	0.0243
GPD1	0.834	4.77	0.0005	0.0243
FAH	1.068	4.928	0.0006	0.0285
VTN	0.597	4.477	0.0006	0.0277
ACY1	1.328	4.997	0.0007	0.0288
F9	0.431	4.25	0.0007	0.0288
KRT8	0.739	4.418	0.0007	0.0288
LSR	0.439	4.355	0.0007	0.0288
CD2AP	0.97	4.221	0.0009	0.0324
IGFBP2	-1.229	-4.133	0.0009	0.0324
APOC4	1.63	4.184	0.001	0.0341
SERPINF1	0.603	4.13	0.001	0.0334
SAA4	0.678	4.053	0.0011	0.0341
SELPLG	0.579	4.076	0.0011	0.0341
F10	0.392	4.036	0.0012	0.037
GNS	0.363	3.997	0.0012	0.037
FHOD3	1.746	4.004	0.0013	0.037
TAOK3	1.608	4.053	0.0013	0.0373
GLUD1	0.979	4.22	0.0014	0.0384
DSG2	-0.65	-4.06	0.0015	0.0413
APOE	0.902	3.854	0.0017	0.045
INHBC	0.459	3.78	0.0018	0.046
PSAT1	0.954	4.215	0.0018	0.046
SSC5D	0.492	3.902	0.0019	0.0465
F12	0.669	3.706	0.0022	0.0528
ECI1	0.57	3.682	0.0023	0.0528
GOLM1	0.587	3.677	0.0023	0.0528
FURIN	0.461	3.577	0.0028	0.0625
PEBP4	-0.389	-3.707	0.0029	0.0641
APOH	0.324	3.615	0.0031	0.0661
EZR	0.471	3.595	0.0031	0.0661
HRG	0.347	3.572	0.0032	0.0672
CES1	1.703	4	0.0033	0.0672
APOC3	0.907	3.53	0.0034	0.0682
PCYOX1	0.397	3.969	0.0035	0.0691
CAMP	1.088	3.387	0.0044	0.0843
IDH1	0.399	3.411	0.0047	0.0892
SERPINI1	-0.316	-3.328	0.005	0.0935
LGALS3BP	0.817	3.288	0.0051	0.0935
CDH23	-0.465	-3.3	0.0055	0.1002
GUSB	0.794	3.252	0.0058	0.1032
UROC1	0.941	3.25	0.0061	0.1069
ICAM1	0.354	3.18	0.0064	0.1096
PRSS8	0.48	3.17	0.0065	0.1096
CPA1	0.875	3.126	0.0072	0.1198
COL5A3	0.452	3.091	0.0078	0.1277
ACO1	0.654	3.225	0.0081	0.1277
CDHR2	1.17	3.38	0.0081	0.1277
IGFBP4	0.351	3.126	0.0081	0.1277
SLITRK3	-0.756	-3.107	0.0084	0.1296
GSR	0.323	3.001	0.009	0.1349
SERPINF2	0.205	3.048	0.009	0.1349
ITGA11	-0.314	-3.04	0.0093	0.1374
ANGPTL7	-0.432	-2.998	0.0095	0.1375
FABP1	0.448	2.98	0.0095	0.1375
ARSA	0.77	3.216	0.01	0.1422
CRP	1.952	3.178	0.0102	0.1441
NRP1	-0.344	-2.917	0.0113	0.1551
FCAMR	0.567	2.901	0.0114	0.1551
PCSK9	0.446	2.878	0.0115	0.1551
AFM	0.524	2.899	0.0117	0.1551
CPB1	0.815	2.868	0.0117	0.1551
ADH4	1.16	2.883	0.0121	0.1561
LAMC1	0.265	2.865	0.0121	0.1561
ADAMTS13	-0.43	-2.815	0.0139	0.1772
SERPINE1	0.667	2.792	0.0148	0.1857
GALNT5	-0.255	-2.81	0.0153	0.1857
NCSTN	0.318	2.76	0.0153	0.1857
PCDH12	-0.358	-2.776	0.0153	0.1857
PCBD1	0.606	2.737	0.0154	0.1857
CDHR5	0.42	2.722	0.0163	0.1926
MEGF8	0.215	2.717	0.0163	0.1926
CFI	0.406	2.699	0.0166	0.1931
USP42	0.601	2.737	0.0172	0.1983
BTK	0.54	2.691	0.0174	0.1983
GGT1	0.646	2.871	0.0189	0.2127
PRCP	0.314	2.628	0.019	0.2127
SDCBP	0.369	2.619	0.0198	0.2182
GGH	0.406	2.607	0.0199	0.2182
APLP1	-0.494	-2.585	0.0207	0.2243
S100A9	0.504	2.595	0.021	0.2243
CPB2	0.286	2.599	0.0211	0.2243
RILPL1	0.464	2.56	0.0221	0.2324
NCAM2	-0.348	-2.548	0.0223	0.2327
CDC37	-0.252	-2.548	0.0228	0.2351
IL1RAP	-0.36	-2.512	0.024	0.2417
STAB1	-0.323	-2.506	0.0243	0.2417
ACP5	0.467	2.504	0.0244	0.2417
PCK2	0.682	2.581	0.0245	0.2417
F2	0.343	2.502	0.0246	0.2417
FXYD2	0.556	2.557	0.0247	0.2417
DSC1	-0.357	-2.486	0.0252	0.244
PPP1R7	-0.288	-2.527	0.0257	0.2469
CSPG5	-0.59	-2.505	0.0266	0.2528
CTSZ	0.411	2.473	0.0274	0.2585
FAM198A	0.486	2.453	0.0277	0.2585
LRBA	0.477	2.454	0.0279	0.2585
PCDH9	-0.307	-2.466	0.0288	0.2644
FBLN7	-0.345	-2.5	0.0292	0.266
FLT4	0.404	2.42	0.0299	0.2677
GPX3	-0.287	-2.402	0.0299	0.2677
CCDC40	0.361	2.399	0.0302	0.2686
ATRN	0.313	2.452	0.0307	0.2707
CCT3	0.397	2.406	0.0311	0.2719
NCAN	-0.675	-2.486	0.0315	0.2719
GBE1	0.59	2.404	0.0316	0.2719
IGF2	-0.527	-2.4	0.032	0.2726
A2M	-0.893	-2.362	0.0322	0.2726
TF	0.289	2.366	0.0331	0.2775
BTD	0.238	2.347	0.0333	0.2775
S100A8	0.519	2.358	0.0335	0.2775
ALDH9A1	0.383	2.372	0.0338	0.2775
FMOD	-0.452	-2.353	0.0344	0.2775
APOA5	0.415	2.323	0.0346	0.2775
CTBS	0.356	2.366	0.0347	0.2775
ADAMTSL4	-0.495	-2.32	0.035	0.2775
GPR64	-0.494	-2.332	0.0351	0.2775
DCD	-0.543	-2.297	0.0365	0.2866
ORM1	0.699	2.291	0.0369	0.2876
IGFBP5	0.22	2.377	0.0375	0.2902
CHRDL2	-0.418	-2.291	0.0379	0.291
TANGO2	-0.311	-2.322	0.0381	0.291
FAM20C	0.19	2.32	0.0386	0.2929
CTSB	-0.462	-2.278	0.0391	0.2946
PCDH17	-0.265	-2.256	0.0399	0.298
CHST3	-0.246	-2.315	0.0414	0.307
DAK	0.353	2.235	0.0416	0.307
REG1A	-0.618	-2.212	0.043	0.3151
MMRN1	-0.35	-2.257	0.0441	0.3159
PON3	-0.325	-2.236	0.0441	0.3159
TGFBR3	-0.578	-2.23	0.0446	0.3159
LRRC25	0.351	2.226	0.0447	0.3159
BLMH	0.193	2.228	0.0448	0.3159
ENPP2	-0.536	-2.27	0.045	0.3159
MXRA5	0.339	2.185	0.0452	0.3159
GOT1	0.336	2.2	0.0468	0.3251
PCDHGC3	-0.54	-2.285	0.0475	0.3273
VCAN	-0.416	-2.158	0.0477	0.3273
LAMA3	-0.263	-2.151	0.0482	0.3288
PLA2G7	0.483	2.161	0.0486	0.3294
ITGA1	-0.336	-2.141	0.0492	0.3312
ERBB4	0.233	2.144	0.0506	0.3369
TBC1D1	0.472	2.195	0.0507	0.3369
ITLN1	0.55	2.134	0.051	0.3369
APOL3	0.907	2.264	0.0519	0.3408
PGM1	0.398	2.167	0.0532	0.3463
C8A	-0.657	-2.186	0.0534	0.3463
ADGRF5	0.179	2.097	0.0537	0.3463
NAP1L4	-0.563	-2.091	0.054	0.3463
CILP2	-0.279	-2.077	0.0555	0.3537
AGA	0.298	2.072	0.0559	0.3546
ADIPOQ	-0.467	-2.13	0.0568	0.3559
GSS	0.325	2.175	0.0568	0.3559
SPP2	-0.547	-2.094	0.0571	0.3559
COL18A1	0.326	2.062	0.0575	0.3565
CNTN3	0.377	2.037	0.0598	0.3671
CASP14	-0.433	-2.036	0.0599	0.3671
GPR126	0.197	2.031	0.0608	0.368
FBN1	-0.43	-2.052	0.0611	0.368
CADM1	0.25	2.028	0.0612	0.368
PCDH18	-0.481	-2.071	0.0617	0.368
CTHRC1	0.305	2.018	0.062	0.368
LECT2	0.309	2.012	0.0632	0.368
SERPINB12	-0.423	-2.01	0.0632	0.368
SNED1	-0.306	-2.016	0.0632	0.368
MASP2	-0.359	-2.004	0.064	0.368
CHI3L1	0.604	2.125	0.0642	0.368
CSTA	-0.631	-2.004	0.0643	0.368
FCRL5	-0.408	-1.997	0.0645	0.368
IL1R2	0.307	2.004	0.0645	0.368
RECK	-0.328	-1.989	0.0654	0.3688
RET	0.179	2.03	0.0662	0.3688
SERPINA1	-0.218	-2.01	0.0667	0.3688
APOB	0.644	1.976	0.0669	0.3688
MCAM	-0.276	-1.984	0.0671	0.3688
FUCA1	0.3	1.973	0.0672	0.3688
DKK3	-0.305	-1.987	0.0673	0.3688
RTN4RL2	0.309	2.024	0.0674	0.3688
SEPP1	0.142	1.993	0.0681	0.3697
HABP2	0.269	1.987	0.0685	0.3697
PILRA	0.607	2.021	0.0685	0.3697
F8	-0.272	-1.957	0.0693	0.3705
APCS	0.357	2.02	0.0694	0.3705
CALML5	-0.44	-1.952	0.0702	0.373
APOL1	0.42	1.943	0.0711	0.3759
ALCAM	0.225	1.94	0.0718	0.3759
RARRES2	0.21	1.957	0.0719	0.3759
CNTN1	-0.194	-1.941	0.0723	0.3759
OMD	-0.502	-1.939	0.0728	0.3759
PLXNA1	0.209	1.993	0.0728	0.3759
CDH13	-0.253	-1.925	0.0734	0.377
CDH5	-0.343	-1.921	0.0739	0.3776
DPYSL2	-0.386	-1.951	0.0745	0.3776
UBE2D3	-0.355	-1.918	0.0747	0.3776
CTSS	0.243	1.937	0.0753	0.3776
EMILIN3	-0.347	-1.911	0.0755	0.3776
FN1	0.372	1.91	0.0761	0.3776
SCG3	-0.301	-1.914	0.0762	0.3776
HSPA13	0.188	1.905	0.0764	0.3776
ENG	-0.231	-1.902	0.0766	0.3776
CRYZ	0.697	1.907	0.077	0.3776
C1QB	0.203	1.902	0.0798	0.3887
ASAH2	1.066	2.02	0.0802	0.3887
PNLIP	0.532	1.878	0.0803	0.3887
ACTN2	-0.616	-1.952	0.0813	0.3915
SERPIND1	0.373	1.894	0.0818	0.3915
ASL	0.508	1.866	0.0824	0.3915
SPTB	-0.324	-1.944	0.0826	0.3915
COLEC11	-0.246	-1.886	0.0828	0.3915
NHLRC2	-0.385	-1.862	0.083	0.3915
PACS1	-0.378	-1.853	0.0836	0.3918
CALCOCO1	0.292	1.876	0.0838	0.3918
MAT2A	0.268	1.849	0.0845	0.3928
MGP	0.349	1.844	0.0855	0.3928
MUCL1	-0.374	-1.844	0.0857	0.3928
CES2	0.241	1.846	0.0858	0.3928
HEXB	0.218	1.839	0.0859	0.3928
COLEC10	-0.245	-1.85	0.0864	0.3936
SDK2	0.207	1.844	0.0878	0.395
DPEP1	-0.388	-1.835	0.0879	0.395
CD163	0.4	1.847	0.088	0.395
ARG1	-0.332	-1.827	0.0882	0.395
NEGR1	-0.224	-1.822	0.0891	0.3961
PCMT1	-0.388	-1.819	0.0893	0.3961
TMOD3	-0.246	-1.816	0.0895	0.3961
NAPRT	-0.461	-1.809	0.0907	0.3982
S100P	0.369	1.835	0.0907	0.3982
C14orf37	-0.307	-1.805	0.0912	0.3987
ALDOC	0.166	1.801	0.092	0.4005
CDH6	-0.286	-1.861	0.0923	0.4005
TMCC1	0.275	1.822	0.093	0.4012
LTA4H	0.247	1.829	0.0935	0.4012
PLOD1	0.296	1.851	0.0939	0.4012
WFIKKN2	-0.305	-1.805	0.0943	0.4012
FKBP1A	-0.5	-1.788	0.0944	0.4012
CILP	0.25	1.782	0.095	0.4025
CBLN4	0.326	1.779	0.0957	0.4035
PPA1	-0.236	-1.785	0.0966	0.4049
EPHA7	-0.409	-1.83	0.0967	0.4049
PCSK1N	-0.28	-1.768	0.0975	0.4054
CD109	-0.298	-1.771	0.0976	0.4054
CDH3	0.423	1.76	0.0994	0.4061
B3GALNT1	-0.242	-1.815	0.0996	0.4061
DPT	0.282	1.767	0.0998	0.4061
SMPDL3A	0.47	1.802	0.0999	0.4061
TEK	0.176	1.758	0.0999	0.4061
SARS	-0.465	-1.771	0.1002	0.4061
SLC39A10	0.221	1.766	0.1004	0.4061
PHYKPL	0.186	1.762	0.1015	0.4061
TPP1	0.235	1.743	0.1018	0.4061
MME	0.479	1.76	0.1019	0.4061
PCDH1	-0.2	-1.747	0.1019	0.4061
CDH11	-0.344	-1.786	0.1023	0.4061
MTAP	-0.281	-1.766	0.1026	0.4061
RNASE6	0.318	1.743	0.1037	0.4081
HPX	0.165	1.732	0.1039	0.4081
PLXND1	0.184	1.784	0.1045	0.4089
BMP1	0.182	1.73	0.1049	0.4089
PRSS2	0.554	1.73	0.1053	0.4091
DGKA	-0.345	-1.717	0.107	0.4129
SPINT1	0.239	1.73	0.107	0.4129
CUL4B	-0.518	-1.751	0.1074	0.4129
SELE	0.504	1.721	0.1082	0.4137
XPNPEP1	-0.418	-1.72	0.1086	0.4137
FAM20A	0.31	1.757	0.1088	0.4137
MAN2B1	0.323	1.721	0.1099	0.415
PSMD5	-0.246	-1.698	0.1104	0.415
MAP1B	-0.248	-1.693	0.1115	0.415
FBLN5	-0.36	-1.703	0.112	0.415
ALDH1A1	0.496	1.732	0.1124	0.415
FKBP3	-0.405	-1.686	0.1125	0.415
GALNT10	0.252	1.71	0.1126	0.415
CTSD	0.416	1.702	0.1128	0.415
SOD2	-0.219	-1.688	0.1129	0.415
AGR3	0.659	1.691	0.1131	0.415
MMP9	0.52	1.688	0.1137	0.415
SCGB1A1	-0.323	-1.681	0.1138	0.415
KIT	-0.251	-1.686	0.1141	0.415
HGFAC	0.207	1.676	0.1145	0.415
LGALS7	-0.333	-1.678	0.1156	0.4178
SUSD2	-0.254	-1.668	0.1161	0.4184
TREH	0.659	1.665	0.1167	0.4188
PAPLN	-0.735	-1.726	0.1172	0.4194
CRIP1	0.459	1.66	0.1177	0.4197
LENG8	-0.491	-1.745	0.1183	0.4205
AK1	-0.448	-1.672	0.119	0.4205
PLG	0.254	1.687	0.1194	0.4205
C1RL	0.158	1.658	0.1199	0.4205
SELP	0.243	1.653	0.12	0.4205
APOA1	-0.395	-1.697	0.1202	0.4205
MAN2B2	0.603	1.682	0.1206	0.4205
KRT2	-0.508	-1.643	0.1224	0.4206
PVRL3	0.162	1.636	0.1229	0.4206
HSPE1	0.319	1.634	0.1232	0.4206
ADAM15	-0.254	-1.639	0.1236	0.4206
FAP	0.263	1.635	0.1239	0.4206
MMP2	-0.391	-1.663	0.1239	0.4206
MENT	-0.266	-1.649	0.1246	0.4206
TTN	-0.334	-1.627	0.1252	0.4206
UBE2K	-0.351	-1.634	0.1256	0.4206
KRT10	-0.526	-1.631	0.1257	0.4206
L1CAM	-0.27	-1.662	0.1257	0.4206
CARHSP1	0.428	1.669	0.1261	0.4206
PA2G4	-0.366	-1.646	0.1262	0.4206
ICOSLG	0.194	1.628	0.1266	0.4206
PIP4K2A	-0.464	-1.626	0.1268	0.4206
FCGR2A	0.24	1.616	0.1269	0.4206
PSMB9	0.203	1.627	0.1281	0.4233
SCN9A	-0.584	-1.613	0.1287	0.4233
NAGLU	0.187	1.609	0.1288	0.4233
SPP1	-0.327	-1.611	0.1297	0.4244
PRSS23	-0.184	-1.607	0.13	0.4244
PTPRM	0.198	1.6	0.1305	0.4246
KRT17	-0.553	-1.599	0.1308	0.4246
SOD3	-0.316	-1.596	0.1315	0.4256
PDGFRB	0.446	1.599	0.1326	0.427
MST1	0.203	1.591	0.1327	0.427
PRDX4	-0.396	-1.643	0.1337	0.4281
TAGLN	-0.329	-1.593	0.1339	0.4281
ENDOD1	-0.328	-1.578	0.1354	0.4317
LCN1	-0.436	-1.606	0.1366	0.4342
CRTAC1	-0.303	-1.571	0.1372	0.4346
MEPE	-0.298	-1.57	0.1375	0.4346
WBP2	-0.355	-1.593	0.139	0.4378
COL11A2	-0.414	-1.583	0.1393	0.4378
PSMB8	0.344	1.594	0.1401	0.439
ARHGAP6	-0.316	-1.562	0.1413	0.4416
ITIH4	0.193	1.559	0.1418	0.4418
CFH	0.169	1.56	0.1428	0.4435
PI3	-0.333	-1.556	0.1453	0.4499
SLC3A2	-0.197	-1.537	0.1457	0.4499
POMGNT1	-0.267	-1.541	0.1461	0.4499
IGHE	0.838	1.562	0.1473	0.4524
PMVK	-0.367	-1.524	0.1487	0.4544
GC	0.229	1.539	0.1488	0.4544
RASA3	-0.405	-1.525	0.1499	0.4556
CHL1	-0.185	-1.523	0.15	0.4556
PDCD1LG2	0.267	1.521	0.1508	0.4567
ACHE	0.407	1.51	0.1522	0.4569
APOA4	0.333	1.556	0.1523	0.4569
IL18BP	-0.313	-1.511	0.1524	0.4569
LAMP1	0.223	1.522	0.1525	0.4569
SUMO2	-0.331	-1.503	0.1535	0.4582
FAM151A	0.569	1.536	0.1539	0.4582
LBP	0.268	1.53	0.1545	0.4582
IGF2R	0.205	1.502	0.1552	0.4582
B3GAT3	-0.214	-1.494	0.1561	0.4582
PRSS1	0.291	1.496	0.1561	0.4582
LIPG	0.252	1.509	0.1562	0.4582
CASC4	0.185	1.504	0.1565	0.4582
BOC	-0.28	-1.494	0.1568	0.4582
SIGLEC14	0.964	1.499	0.1576	0.4592
CCT8	-0.334	-1.506	0.1582	0.4598
VASN	0.182	1.483	0.159	0.46
SPN	0.214	1.482	0.1591	0.46
ZG16B	-0.258	-1.528	0.161	0.4633
PYCARD	0.239	1.473	0.1617	0.4633
SERPINB3	-0.365	-1.472	0.1617	0.4633
PTPRG	-0.184	-1.485	0.162	0.4633
NCAM1	-0.198	-1.493	0.1627	0.4641
GNPTG	-0.18	-1.467	0.1643	0.4661
AOC3	0.181	1.462	0.1645	0.4661
SPINK1	-0.249	-1.485	0.1651	0.4661
HEPH	0.244	1.477	0.1654	0.4661
PRDX6	-0.449	-1.463	0.1655	0.4661
FGL1	-0.468	-1.46	0.1661	0.4666
ELTD1	0.189	1.461	0.1671	0.4681
ERAP1	0.363	1.453	0.1684	0.4707
TAX1BP1	-0.425	-1.493	0.1695	0.4718
CSF1R	0.257	1.443	0.1697	0.4718
SERPING1	0.144	1.439	0.1713	0.4749
LRMP	0.289	1.443	0.1725	0.4758
VSIG4	0.216	1.434	0.1726	0.4758
PIN1	-0.347	-1.437	0.1729	0.4758
NUCB1	0.255	1.429	0.1736	0.4764
CAPNS1	-0.204	-1.427	0.1741	0.4766
TPM2	-0.462	-1.423	0.1753	0.4786
CADM4	-0.186	-1.426	0.1762	0.4793
CAPZA2	-0.279	-1.426	0.1772	0.4793
LMNA	0.204	1.419	0.1774	0.4793
ST3GAL1	-0.193	-1.438	0.1777	0.4793
TAGLN2	-0.668	-1.425	0.178	0.4793
ARHGDIA	-0.433	-1.425	0.1782	0.4793
CDH2	0.167	1.43	0.1796	0.4816
DNASE2	0.176	1.406	0.1801	0.4816
F11	0.186	1.406	0.1803	0.4816
C19orf80	0.373	1.418	0.1819	0.4846
EIF4E	0.279	1.395	0.1832	0.4869
CLIC4	-0.265	-1.397	0.1848	0.4875
LTBP4	0.314	1.391	0.1849	0.4875
IGFALS	0.202	1.395	0.1853	0.4875
TTR	-0.224	-1.388	0.1854	0.4875
RGS18	-0.471	-1.386	0.1866	0.4875
CST6	-0.31	-1.391	0.1867	0.4875
S100A7	-0.36	-1.388	0.1868	0.4875
SPARCL1	-0.174	-1.383	0.1871	0.4875
VWF	-0.507	-1.379	0.188	0.4875
CD58	-0.188	-1.377	0.1892	0.4875
ARPC5	-0.443	-1.376	0.1905	0.4875
SDF4	0.173	1.383	0.1911	0.4875
KRT78	-0.265	-1.374	0.1925	0.4875
PAK2	0.2	1.363	0.1929	0.4875
TKT	0.193	1.375	0.193	0.4875
MASP1	-0.277	-1.366	0.1935	0.4875
HBQ1	-0.532	-1.406	0.194	0.4875
DOT1L	-0.179	-1.364	0.1948	0.4875
GGT5	-0.123	-1.358	0.1952	0.4875
EGFR	0.132	1.353	0.196	0.4875
OXSR1	-0.228	-1.354	0.1961	0.4875
TUBA8	-0.427	-1.363	0.1961	0.4875
ITGB2	0.206	1.377	0.1966	0.4875
CAPZA1	-0.379	-1.371	0.1969	0.4875
FCN2	0.483	1.361	0.1977	0.4875
ORM2	0.385	1.368	0.1978	0.4875
FUT11	-0.265	-1.351	0.198	0.4875
UBE2V1	-0.241	-1.356	0.198	0.4875
CCDC80	0.276	1.353	0.1983	0.4875
CHGB	-0.156	-1.346	0.1984	0.4875
ADD1	-0.422	-1.349	0.1986	0.4875
NOTCH3	-0.257	-1.362	0.1991	0.4875
MPP1	-0.398	-1.354	0.1993	0.4875
SERPINA5	0.233	1.347	0.1997	0.4875
PSMB4	0.277	1.351	0.1999	0.4875
CTSH	0.175	1.364	0.2002	0.4875
MOB1B	0.22	1.342	0.2002	0.4875
APOF	-0.265	-1.357	0.201	0.4875
IVL	-0.381	-1.345	0.2011	0.4875
SNX3	-0.361	-1.337	0.2014	0.4875
IMPA1	-0.281	-1.348	0.2043	0.4934
SNCA	-0.409	-1.341	0.2054	0.4948
IGHA2	-0.953	-1.326	0.2065	0.4965
SUGT1	-0.26	-1.322	0.2075	0.4976
CDC5L	-0.52	-1.332	0.2086	0.499
ANGPTL6	-0.193	-1.319	0.2093	0.499
GFRA2	0.143	1.319	0.2094	0.499
IGDCC4	-0.168	-1.309	0.2105	0.5005
PSAP	0.506	1.299	0.2137	0.507
CD5L	-0.754	-1.293	0.2157	0.5101
RCN1	0.306	1.302	0.2161	0.5101
KDR	0.352	1.291	0.2164	0.5101
DBN1	-0.44	-1.295	0.2174	0.5113
EFEMP1	-0.295	-1.287	0.2186	0.5118
C5	0.201	1.29	0.2189	0.5118
RGMB	-0.131	-1.293	0.2195	0.5118
TYRO3	0.194	1.284	0.2195	0.5118
CHAD	-0.251	-1.283	0.2203	0.5122
PGLYRP2	-0.203	-1.283	0.2213	0.5122
CRHBP	0.22	1.281	0.2214	0.5122
HRNR	-0.423	-1.275	0.2218	0.5122
IGHV3-23	-0.468	-1.284	0.222	0.5122
ASGR2	0.213	1.274	0.2227	0.5123
HIST1H4A	0.221	1.269	0.2239	0.5123
HMGB1	0.29	1.273	0.2242	0.5123
PODXL	-0.213	-1.274	0.225	0.5123
NAP1L1	-0.452	-1.269	0.2253	0.5123
HMBS	-0.286	-1.265	0.2258	0.5123
SRI	-0.273	-1.264	0.226	0.5123
TWF2	-0.41	-1.263	0.226	0.5123
GHRL	-0.319	-1.261	0.2267	0.5123
C2	0.142	1.274	0.2278	0.5123
KRT6B	-0.756	-1.258	0.2278	0.5123
PLA2G15	0.175	1.287	0.228	0.5123
DSG1	-0.291	-1.256	0.2285	0.5123
ENO2	-0.251	-1.261	0.2287	0.5123
FCGBP	0.309	1.257	0.231	0.5163
TRHDE	0.434	1.251	0.2324	0.5185
MANBA	0.146	1.251	0.2333	0.5195
BLVRA	-0.242	-1.248	0.2349	0.5218
NCK2	-0.299	-1.238	0.2357	0.5222
KRT5	-0.38	-1.235	0.236	0.5222
PLXNC1	0.228	1.236	0.2387	0.5248
HLCS	0.194	1.231	0.2395	0.5248
SERPINA4	0.5	1.224	0.24	0.5248
NDST1	-0.106	-1.222	0.2408	0.5248
SEZ6L2	-0.155	-1.225	0.2413	0.5248
PPM1F	-0.289	-1.224	0.2417	0.5248
TNFRSF21	0.174	1.222	0.242	0.5248
SEMA4G	0.188	1.234	0.2427	0.5248
OLA1	-0.243	-1.218	0.2439	0.5248
PYGL	0.253	1.214	0.2452	0.5248
LILRA1	0.662	1.209	0.2457	0.5248
WRAP73	-0.201	-1.24	0.2463	0.5248
NTM	-0.169	-1.214	0.2465	0.5248
SEMA3F	0.147	1.21	0.2465	0.5248
COPS4	-0.263	-1.209	0.2468	0.5248
TCTN3	0.182	1.213	0.2473	0.5248
FGFR4	-0.35	-1.222	0.2479	0.5248
PTH	-0.307	-1.223	0.2479	0.5248
C1R	-0.196	-1.199	0.2491	0.5248
OPTN	-0.282	-1.2	0.2492	0.5248
VCL	-0.395	-1.198	0.2495	0.5248
USP14	-0.28	-1.199	0.25	0.5248
TMEM25	-0.227	-1.197	0.2501	0.5248
IL1RL1	-0.24	-1.196	0.2504	0.5248
DBNL	-0.463	-1.197	0.2507	0.5248
PPIC	0.181	1.195	0.2509	0.5248
TXNDC5	0.148	1.208	0.2509	0.5248
KRT80	-0.313	-1.203	0.2511	0.5248
LY6G6F	-0.456	-1.2	0.2512	0.5248
ENO3	0.237	1.194	0.2519	0.5251
KRT1	-0.367	-1.188	0.2536	0.5277
IGHG2	-0.329	-1.194	0.2544	0.5284
PFDN5	-0.294	-1.184	0.255	0.5284
IGKC	-0.472	-1.194	0.2561	0.5284
TCAP	-0.344	-1.186	0.2567	0.5284
HBZ	-0.534	-1.213	0.2568	0.5284
PFAS	-0.23	-1.187	0.2569	0.5284
DNAJC3	-0.111	-1.178	0.2587	0.5296
KRT6A	-0.535	-1.175	0.2592	0.5296
MXRA8	-0.148	-1.182	0.2597	0.5296
OAF	-0.169	-1.172	0.2597	0.5296
OIT3	0.156	1.172	0.2599	0.5296
FUCA2	0.131	1.169	0.2612	0.5296
ACAN	-0.304	-1.168	0.262	0.5296
PCOLCE	-0.311	-1.165	0.2622	0.5296
IL6ST	0.122	1.164	0.2627	0.5296
GGACT	-0.584	-1.167	0.2628	0.5296
LYNX1	-0.184	-1.167	0.2628	0.5296
CAMK1	-0.31	-1.161	0.2644	0.5296
RPS28	0.243	1.17	0.2645	0.5296
PTPRF	0.2	1.16	0.2646	0.5296
NTRK3	-0.229	-1.159	0.2647	0.5296
TNC	-0.173	-1.157	0.2662	0.5308
LILRB5	0.228	1.155	0.2663	0.5308
CNST	-0.313	-1.154	0.2687	0.5346
GUCA2B	-0.3	-1.152	0.2702	0.5365
RGMA	-0.176	-1.141	0.272	0.5368
ADAMTS2	0.158	1.14	0.2721	0.5368
C1QC	0.185	1.143	0.2727	0.5368
S100A11	0.153	1.143	0.2728	0.5368
UGP2	0.212	1.139	0.2728	0.5368
H6PD	0.277	1.139	0.2734	0.5369
ARPC3	-0.406	-1.138	0.2748	0.5375
ANK1	-0.368	-1.166	0.2752	0.5375
C9	-0.222	-1.139	0.2769	0.5375
CLC	0.473	1.13	0.2769	0.5375
PARK7	-0.308	-1.131	0.2769	0.5375
PDGFRA	-0.183	-1.129	0.277	0.5375
LGALS1	0.144	1.128	0.2771	0.5375
BIN2	-0.483	-1.131	0.2784	0.539
NPEPPS	-0.178	-1.126	0.2814	0.5438
CSPG4	-0.201	-1.111	0.2843	0.5476
SVEP1	-0.147	-1.125	0.2844	0.5476
LSAMP	-0.145	-1.109	0.2852	0.5482
CNTN4	-0.121	-1.112	0.2859	0.5485
CNN2	-0.499	-1.111	0.2875	0.5498
STK24	-0.324	-1.106	0.2875	0.5498
CR2	-0.276	-1.102	0.2891	0.5506
MAPRE1	-0.4	-1.099	0.2903	0.5506
EXTL2	-0.154	-1.096	0.2906	0.5506
LAMP2	0.195	1.096	0.2906	0.5506
BTAF1	-0.425	-1.106	0.2915	0.5506
NT5E	0.218	1.116	0.2915	0.5506
DDT	0.311	1.106	0.2917	0.5506
GAPDH	-0.346	-1.099	0.292	0.5506
COL6A1	0.181	1.092	0.2925	0.5506
MYCL	-0.175	-1.09	0.2932	0.5507
SULT1A2	-0.31	-1.089	0.2936	0.5507
CPQ	0.212	1.092	0.2944	0.5512
EEF1G	-0.311	-1.088	0.2956	0.552
MYH8	-0.218	-1.086	0.2958	0.552
APMAP	-0.206	-1.08	0.2973	0.5526
CHIT1	0.448	1.081	0.2975	0.5526
EPHA4	-0.156	-1.082	0.2977	0.5526
NQO2	0.422	1.076	0.299	0.5534
KRT33B	0.234	1.076	0.2992	0.5534
GRHPR	0.229	1.076	0.2999	0.5534
PROZ	-0.315	-1.075	0.3001	0.5534
NANS	-0.246	-1.075	0.3019	0.5544
KRT16	-0.688	-1.069	0.302	0.5544
ARPC4	-0.362	-1.071	0.3022	0.5544
CACNA2D1	-0.239	-1.067	0.3043	0.5565
EEF1D	-0.236	-1.064	0.3044	0.5565
SDK1	0.122	1.062	0.3051	0.5568
VCAM1	-0.157	-1.058	0.3068	0.5591
PKM	-0.282	-1.06	0.3084	0.5611
SCARA5	-0.256	-1.053	0.3091	0.5613
AMY2A	0.24	1.051	0.3109	0.5626
ETF1	-0.222	-1.052	0.3111	0.5626
TGOLN2	0.14	1.049	0.3116	0.5626
PSMA3	0.256	1.054	0.3119	0.5626
B3GNT2	-0.143	-1.044	0.3129	0.5627
CPA4	-0.154	-1.045	0.313	0.5627
TYMP	0.327	1.043	0.3141	0.5637
CD209	0.165	1.063	0.3157	0.5658
MET	-0.117	-1.062	0.3166	0.5665
PDIA6	-0.319	-1.037	0.3173	0.5667
MAN2A1	0.148	1.035	0.3186	0.5681
ADAMTSL2	0.16	1.033	0.3191	0.5681
GCNT2	0.096	1.027	0.3205	0.5697
PRUNE	-0.232	-1.026	0.3215	0.5698
SAA2	-0.697	-1.049	0.3221	0.5698
ROBO1	0.15	1.023	0.3228	0.5698
ENPP3	-0.172	-1.022	0.323	0.5698
PTPRC	0.171	1.029	0.3233	0.5698
KRT14	-0.341	-1.02	0.3237	0.5698
ISLR	-0.151	-1.019	0.3245	0.5702
PGAM1	0.161	1.016	0.326	0.5712
PRDX1	-0.313	-1.035	0.3261	0.5712
HSPG2	-0.113	-1.014	0.329	0.5733
PLXNB1	0.088	1.011	0.3294	0.5733
CRELD1	-0.169	-1.006	0.3302	0.5733
ACP2	0.128	1.017	0.3316	0.5733
CBR1	-0.181	-1.008	0.3318	0.5733
SUMF2	0.161	1.015	0.3331	0.5733
FABP5	-0.139	-1.001	0.3351	0.5733
IQSEC2	-0.377	-1.019	0.3358	0.5733
LMNB1	0.134	0.996	0.3359	0.5733
DSP	0.154	1.008	0.336	0.5733
ACTR3	-0.26	-0.993	0.3363	0.5733
ACTA1	-0.259	-0.987	0.3392	0.5733
PDCD5	-0.201	-0.994	0.3392	0.5733
QSOX2	-0.261	-0.985	0.3407	0.5733
ADD2	-0.371	-1.007	0.3412	0.5733
PLXDC1	-0.432	-0.999	0.3412	0.5733
LILRA2	0.451	0.998	0.3421	0.5733
PDCD6IP	0.162	0.985	0.3421	0.5733
PDGFA	-0.115	-0.992	0.3421	0.5733
ROR1	-0.139	-0.983	0.3431	0.5733
PRKCSH	-0.134	-0.979	0.344	0.5733
SECTM1	-0.237	-0.979	0.344	0.5733
FTL	-0.681	-0.979	0.3444	0.5733
CNDP1	0.415	0.977	0.345	0.5733
FLG2	-0.296	-0.98	0.345	0.5733
NPC2	0.095	0.973	0.3461	0.5733
YWHAQ	-0.299	-0.976	0.347	0.5733
AKR7A2	-0.265	-0.97	0.3473	0.5733
GSTP1	-0.34	-0.975	0.3473	0.5733
KLKB1	0.248	0.972	0.3473	0.5733
COL12A1	-0.105	-0.981	0.3476	0.5733
VGF	-0.152	-0.97	0.3479	0.5733
CST3	-0.215	-0.969	0.348	0.5733
EIF5A	-0.331	-0.969	0.348	0.5733
GPC1	0.173	0.969	0.348	0.5733
TRIM11	-0.103	-0.969	0.3481	0.5733
ART3	-0.169	-0.968	0.3488	0.5733
LILRA3	0.557	0.967	0.349	0.5733
AK2	-0.222	-0.967	0.3492	0.5733
SEZ6L	-0.144	-0.968	0.3495	0.5733
GP5	-0.178	-0.966	0.35	0.5733
LPA	-0.563	-0.97	0.3501	0.5733
PSMA2	0.222	0.969	0.3504	0.5733
DNM3	-0.185	-0.965	0.3516	0.5733
PSMA6	0.223	0.963	0.3528	0.5733
HYOU1	0.123	0.962	0.3531	0.5733
ANGPTL3	0.16	0.96	0.3532	0.5733
LRRN4	-0.312	-0.957	0.3535	0.5733
DUSP3	-0.279	-0.959	0.3537	0.5733
LSM7	-0.247	-0.956	0.3546	0.5733
ERAP2	0.313	0.958	0.3547	0.5733
UBE2N	-0.249	-0.956	0.3548	0.5733
GLRX3	-0.176	-0.954	0.356	0.5743
DAG1	-0.157	-0.955	0.3565	0.5743
ATF6B	0.111	0.951	0.3588	0.5765
REXO2	-0.161	-0.969	0.3596	0.5765
CAPZB	-0.305	-0.95	0.36	0.5765
IGHG3	-0.276	-0.943	0.3606	0.5765
ZBED1	0.156	0.945	0.361	0.5765
GSN	-0.284	-0.941	0.3617	0.5765
LYZ	-0.18	-0.941	0.3625	0.5765
USP5	-0.206	-0.941	0.3625	0.5765
LOXL1	-0.15	-0.944	0.3627	0.5765
CLU	-0.112	-0.94	0.3638	0.5765
RNASE2	-0.199	-0.936	0.3641	0.5765
ARPC1B	-0.301	-0.936	0.3642	0.5765
COL3A1	0.145	0.931	0.3674	0.5793
ESAM	-0.168	-0.93	0.3677	0.5793
DSC3	-0.159	-0.933	0.3679	0.5793
CDH1	-0.199	-0.929	0.3682	0.5793
ARRB1	-0.36	-0.929	0.3694	0.5804
WNK1	-0.225	-0.924	0.3705	0.5813
SDPR	-0.488	-0.923	0.372	0.5827
ALB	0.218	0.927	0.3724	0.5827
PSMA7	0.202	0.916	0.3752	0.5831
HPSE	-0.245	-0.92	0.3756	0.5831
PDLIM5	-0.345	-0.913	0.3759	0.5831
DPP3	-0.151	-0.917	0.3762	0.5831
TUBA4A	-0.373	-0.917	0.3765	0.5831
VIM	0.178	0.911	0.377	0.5831
NENF	-0.182	-0.919	0.3789	0.5831
PTPN18	-0.489	-0.907	0.3789	0.5831
FAIM3	-0.246	-0.907	0.379	0.5831
RGAG1	0.224	0.906	0.3792	0.5831
TCEB1	-0.233	-0.909	0.3801	0.5831
LRRC4B	-0.099	-0.904	0.3805	0.5831
ATP1B1	-0.109	-0.903	0.3818	0.5831
SKP1	-0.254	-0.908	0.3825	0.5831
ARHGAP18	-0.298	-0.901	0.3826	0.5831
GCLC	0.235	0.91	0.3831	0.5831
APOC1	0.184	0.907	0.3846	0.5831
C1S	0.117	0.902	0.3847	0.5831
MRC1	0.116	0.907	0.3847	0.5831
SIRPB2	0.203	0.895	0.3848	0.5831
RTN4	-0.412	-0.897	0.3849	0.5831
SBSN	-0.174	-0.897	0.385	0.5831
APRT	-0.293	-0.895	0.3853	0.5831
COL17A1	-0.41	-0.912	0.3867	0.5831
PSMB1	0.21	0.896	0.3872	0.5831
DLL1	-0.109	-0.89	0.3881	0.5831
PTPRS	0.093	0.888	0.3884	0.5831
YWHAB	-0.287	-0.889	0.3886	0.5831
CDH19	-0.119	-0.888	0.3888	0.5831
FGL2	-0.16	-0.89	0.3888	0.5831
CTSF	-0.188	-0.892	0.3904	0.5845
GALNT2	0.076	0.883	0.3914	0.5845
CANT1	0.103	0.884	0.3916	0.5845
DCBLD1	-0.12	-0.892	0.3929	0.5845
ZNF195	0.169	0.884	0.3929	0.5845
CAP1	-0.349	-0.879	0.3937	0.5845
SAA1	-0.29	-0.895	0.394	0.5845
PRDX5	-0.303	-0.882	0.3944	0.5845
SLC39A14	0.158	0.88	0.3946	0.5845
SERPINA12	0.511	0.899	0.3952	0.5846
JUP	-0.231	-0.874	0.3968	0.5851
CSTB	-0.277	-0.879	0.397	0.5851
AGRN	0.1	0.875	0.3974	0.5851
CEMIP	-0.129	-0.878	0.3987	0.5851
PAFAH1B2	-0.19	-0.869	0.3987	0.5851
ROBO4	-0.154	-0.868	0.3993	0.5851
IGHG1	-0.264	-0.873	0.3998	0.5851
RSU1	-0.442	-0.874	0.3999	0.5851
IGHA1	-0.557	-0.866	0.4021	0.5871
CPN2	0.2	0.864	0.4027	0.5871
DSC2	-0.131	-0.866	0.4029	0.5871
TIMP2	-0.154	-0.859	0.4044	0.5881
CD34	-0.086	-0.858	0.4047	0.5881
SUMO3	-0.3	-0.861	0.4056	0.5887
SPTA1	-0.209	-0.869	0.4068	0.5887
PIGR	0.205	0.856	0.4075	0.5887
PROC	0.137	0.851	0.4079	0.5887
RGS10	-0.264	-0.851	0.4084	0.5887
LTBP1	-0.175	-0.85	0.4087	0.5887
EXT2	0.079	0.85	0.4089	0.5887
PNPO	0.198	0.849	0.4096	0.5889
AHSG	0.076	0.847	0.4102	0.5891
ITIH2	0.106	0.845	0.4115	0.5901
MYLK	-0.268	-0.844	0.4132	0.5918
OTUB1	-0.227	-0.845	0.4153	0.5935
VNN1	0.289	0.844	0.4155	0.5935
UBA1	-0.191	-0.837	0.4166	0.5939
CORO1B	-0.284	-0.838	0.4168	0.5939
TIMP1	0.094	0.834	0.4175	0.5941
PDIA5	-0.283	-0.833	0.4188	0.5943
TUBB1	-0.32	-0.833	0.4195	0.5943
CAMK2B	-0.21	-0.831	0.4197	0.5943
FGA	0.091	0.834	0.4202	0.5943
HSPA6	0.181	0.828	0.4209	0.5943
CMPK1	-0.271	-0.827	0.4213	0.5943
TBCA	-0.278	-0.827	0.4215	0.5943
HSPA4	0.133	0.826	0.4221	0.5943
CRK	-0.127	-0.824	0.423	0.5944
PTRHD1	-0.161	-0.827	0.4233	0.5944
FHOD1	0.433	0.827	0.4238	0.5944
CENPE	-0.276	-0.835	0.4243	0.5944
CRKL	0.259	0.821	0.4265	0.5966
DDAH2	-0.195	-0.83	0.428	0.5979
PI16	-0.155	-0.812	0.4294	0.5985
ANTXR1	-0.117	-0.815	0.4301	0.5985
PLCB1	-0.145	-0.811	0.4305	0.5985
ABI3BP	0.13	0.818	0.4306	0.5985
PPP2R4	-0.182	-0.81	0.433	0.5992
CSK	-0.209	-0.809	0.4331	0.5992
CD14	-0.161	-0.805	0.4334	0.5992
HAGH	-0.281	-0.807	0.4335	0.5992
PCBP2	-0.156	-0.803	0.4347	0.5992
LDHB	-0.106	-0.804	0.4349	0.5992
RAN	-0.26	-0.809	0.435	0.5992
LDHA	0.125	0.8	0.4362	0.5992
IGHM	-0.475	-0.801	0.4365	0.5992
UBR4	0.102	0.804	0.4366	0.5992
LRRN1	-0.145	-0.796	0.4395	0.6013
TPM1	-0.35	-0.796	0.44	0.6013
NIT2	0.221	0.795	0.4402	0.6013
DSTN	-0.35	-0.799	0.4403	0.6013
GP1BA	-0.179	-0.798	0.442	0.6024
ST6GALNAC1	0.173	0.79	0.4423	0.6024
GMFG	-0.266	-0.789	0.4444	0.6039
EFNB2	-0.097	-0.783	0.4457	0.6039
CNTFR	-0.097	-0.786	0.4462	0.6039
PVRL2	0.164	0.783	0.4462	0.6039
HAVCR2	-0.184	-0.782	0.4464	0.6039
GPLD1	-0.156	-0.783	0.4467	0.6039
GCLM	-0.18	-0.779	0.4482	0.6045
CDKN2D	-0.228	-0.779	0.4483	0.6045
SERPINA6	-0.056	-0.779	0.4494	0.6052
RAB27B	-0.265	-0.775	0.4507	0.6062
NME3	0.168	0.783	0.4525	0.6074
USP15	-0.168	-0.78	0.4531	0.6074
CLN5	0.144	0.769	0.4537	0.6074
UROS	-0.213	-0.77	0.4541	0.6074
CNTN5	0.193	0.768	0.4546	0.6074
SUSD1	-0.164	-0.767	0.455	0.6074
CD55	0.113	0.765	0.4561	0.6074
CGREF1	-0.138	-0.768	0.4567	0.6074
ZYX	-0.398	-0.766	0.4567	0.6074
SND1	-0.283	-0.763	0.4572	0.6074
PFDN2	-0.188	-0.764	0.4577	0.6074
FERMT3	-0.325	-0.76	0.4598	0.608
ANXA1	0.147	0.76	0.4599	0.608
LRRFIP2	-0.295	-0.759	0.4602	0.608
GGCT	-0.177	-0.758	0.4607	0.608
TPI1	-0.214	-0.756	0.4611	0.608
SKIDA1	0.309	0.76	0.4616	0.608
PTPRD	-0.122	-0.755	0.4623	0.608
ST8SIA4	0.09	0.754	0.4627	0.608
IGJ	-0.287	-0.754	0.4638	0.6084
PPIL3	-0.207	-0.751	0.4641	0.6084
ATP6AP1	-0.149	-0.751	0.465	0.6089
MYH3	-0.121	-0.75	0.4671	0.6099
FBLN1	-0.149	-0.749	0.4673	0.6099
CHGA	0.144	0.752	0.4675	0.6099
MSLN	-0.19	-0.746	0.4685	0.6105
SUPT6H	-0.554	-0.756	0.4699	0.6112
OGN	-0.132	-0.741	0.4703	0.6112
CORO1A	-0.199	-0.74	0.4713	0.6112
MAN2A2	0.082	0.74	0.4713	0.6112
CLIC1	-0.301	-0.74	0.4734	0.6131
TXNDC15	0.194	0.735	0.4739	0.6131
PTPN12	-0.206	-0.732	0.4754	0.6141
RNPEP	0.097	0.732	0.4758	0.6141
FCGR3B	0.153	0.729	0.4772	0.6147
PIK3IP1	-0.112	-0.729	0.4774	0.6147
SLC9A3R1	-0.265	-0.729	0.4779	0.6147
VMO1	0.145	0.728	0.4802	0.6166
ADAM9	0.093	0.725	0.4808	0.6166
TOLLIP	-0.184	-0.726	0.4811	0.6166
F13A1	-0.129	-0.725	0.4819	0.6167
G6PD	-0.19	-0.723	0.4826	0.6167
SLAMF1	-0.114	-0.724	0.4831	0.6167
DCBLD2	0.092	0.72	0.4835	0.6167
ESD	-0.2	-0.716	0.4858	0.6184
FSCN1	-0.114	-0.715	0.4863	0.6184
PARVB	-0.287	-0.714	0.4866	0.6184
DNM1L	-0.165	-0.712	0.4875	0.6184
ECM1	0.12	0.714	0.4877	0.6184
FGFR1	-0.073	-0.707	0.4904	0.6196
FCGRT	-0.325	-0.708	0.4908	0.6196
FLT3	0.173	0.714	0.4909	0.6196
PLIN3	0.115	0.707	0.4916	0.6196
KRT9	-0.262	-0.705	0.492	0.6196
NAPA	-0.204	-0.704	0.4925	0.6196
ARPC2	-0.2	-0.704	0.4926	0.6196
ANXA11	-0.174	-0.703	0.4937	0.6203
PVR	0.105	0.7	0.4946	0.6203
CLTC	-0.092	-0.701	0.495	0.6203
GPI	0.203	0.699	0.4954	0.6203
AMH	0.228	0.698	0.4963	0.6203
ITGB1	-0.056	-0.698	0.4968	0.6203
FBLN2	-0.107	-0.695	0.4979	0.6203
CD36	0.19	0.694	0.4984	0.6203
LCP2	-0.255	-0.694	0.4985	0.6203
TFG	-0.127	-0.694	0.4989	0.6203
CORO1C	-0.304	-0.694	0.4998	0.6204
ATF6	-0.095	-0.692	0.5001	0.6204
NUDT5	-0.117	-0.687	0.5031	0.6234
OSCAR	0.176	0.686	0.504	0.6236
PKHD1L1	-0.098	-0.686	0.5051	0.6236
PTPN6	-0.174	-0.682	0.5058	0.6236
MAPRE2	-0.328	-0.684	0.5062	0.6236
ALDOA	-0.146	-0.686	0.5063	0.6236
TMSB4X	-0.348	-0.682	0.5068	0.6236
GKN1	-0.113	-0.678	0.5081	0.6236
MYL3	-0.305	-0.677	0.5085	0.6236
SPON1	-0.092	-0.682	0.5092	0.6236
TREML1	-0.336	-0.679	0.5096	0.6236
ENTPD5	0.112	0.673	0.5115	0.6236
RAB7A	-0.267	-0.671	0.5129	0.6236
HSPA5	-0.063	-0.671	0.5132	0.6236
TBCB	-0.167	-0.672	0.5138	0.6236
CPN1	0.156	0.677	0.5145	0.6236
PRKAR1A	-0.149	-0.668	0.5147	0.6236
ITGA6	-0.199	-0.667	0.5149	0.6236
CEP70	1.019	0.667	0.5154	0.6236
HP	0.447	0.669	0.5155	0.6236
PGM2	-0.159	-0.665	0.5159	0.6236
PSMA1	0.131	0.663	0.5173	0.6236
HEG1	-0.082	-0.665	0.5175	0.6236
TRIM35	-0.081	-0.665	0.518	0.6236
ENPP1	-0.099	-0.665	0.5184	0.6236
CA13	-0.249	-0.66	0.5194	0.6236
PON1	-0.171	-0.668	0.5194	0.6236
LIMS1	-0.279	-0.663	0.5198	0.6236
DBH	0.432	0.664	0.5199	0.6236
RNH1	-0.126	-0.659	0.52	0.6236
THSD1	-0.12	-0.659	0.5215	0.6247
FYB	-0.254	-0.655	0.5225	0.625
TPT1	-0.245	-0.653	0.5241	0.625
SRL	-0.175	-0.654	0.5245	0.625
PITPNA	-0.107	-0.652	0.5247	0.625
DMTN	-0.267	-0.651	0.5251	0.625
OSMR	0.113	0.66	0.5254	0.625
GANAB	-0.121	-0.65	0.5258	0.625
ISOC1	0.146	0.649	0.5269	0.625
VASP	-0.254	-0.648	0.5269	0.625
ARHGDIB	-0.245	-0.649	0.5284	0.6259
ITIH1	-0.097	-0.645	0.5288	0.6259
TPD52	-0.256	-0.639	0.5326	0.6291
RPIA	-0.136	-0.645	0.5327	0.6291
CDON	0.108	0.637	0.5341	0.6291
MATN2	0.075	0.636	0.5342	0.6291
TPM4	-0.353	-0.639	0.5344	0.6291
LAMA2	0.068	0.633	0.5362	0.6306
WDR1	-0.234	-0.632	0.5381	0.632
PLXNB2	0.089	0.633	0.5391	0.632
PHPT1	-0.175	-0.629	0.5392	0.632
YWHAG	-0.209	-0.627	0.5413	0.6335
POSTN	-0.127	-0.625	0.5416	0.6335
FTH1	-0.108	-0.626	0.5439	0.6342
CFL1	-0.253	-0.621	0.5459	0.6342
SEMA4B	0.135	0.618	0.5459	0.6342
PSMA5	0.138	0.621	0.5469	0.6342
WARS	0.107	0.617	0.5469	0.6342
PROS1	-0.087	-0.618	0.5474	0.6342
IGLL1	-0.186	-0.619	0.5477	0.6342
SPON2	-0.132	-0.617	0.548	0.6342
SEMA3G	-0.189	-0.616	0.5485	0.6342
THADA	-0.11	-0.615	0.5487	0.6342
FLNA	-0.308	-0.612	0.5496	0.6342
STRAP	-0.198	-0.615	0.5502	0.6342
IDS	-0.069	-0.611	0.5508	0.6342
AKR1A1	0.112	0.61	0.5514	0.6342
MYOC	-0.125	-0.61	0.5516	0.6342
COL1A2	-0.1	-0.61	0.5521	0.6342
HN1	-0.126	-0.609	0.5521	0.6342
MLEC	-0.073	-0.606	0.5536	0.6352
ITIH3	-0.109	-0.605	0.5548	0.6358
NOTCH2	-0.065	-0.602	0.5562	0.6368
ITGA2	0.071	0.602	0.5574	0.6375
STOM	0.178	0.599	0.5588	0.6381
TREML2	0.097	0.597	0.5599	0.6381
OLFM1	-0.087	-0.596	0.56	0.6381
FCN1	0.169	0.597	0.5603	0.6381
LZIC	-0.179	-0.595	0.5612	0.6385
AMBP	0.082	0.595	0.5621	0.6388
TLR9	0.093	0.593	0.563	0.6392
UROD	-0.184	-0.59	0.5642	0.6392
TLN1	-0.271	-0.59	0.5643	0.6392
GSTO1	0.159	0.589	0.5651	0.6392
TPM3	-0.284	-0.59	0.566	0.6392
FAM129A	-0.078	-0.592	0.5668	0.6392
PDLIM1	-0.307	-0.585	0.5689	0.6392
RANBP1	-0.184	-0.584	0.57	0.6392
HBA1	-0.412	-0.586	0.5724	0.6392
AHNAK	-0.116	-0.577	0.5735	0.6392
SLAIN2	-0.169	-0.574	0.5742	0.6392
PROCR	0.132	0.583	0.5746	0.6392
ITGA7	0.189	0.573	0.5752	0.6392
ATP7A	0.084	0.573	0.5754	0.6392
SERPINA7	-0.162	-0.584	0.5754	0.6392
CSRP1	-0.23	-0.574	0.5758	0.6392
KIF2A	-0.057	-0.572	0.5759	0.6392
CETP	-0.138	-0.572	0.5765	0.6392
PLEK	-0.27	-0.573	0.5765	0.6392
ECE1	-0.048	-0.571	0.5767	0.6392
CLCA4	0.123	0.57	0.5771	0.6392
HDHD2	-0.163	-0.571	0.5771	0.6392
NEDD8	-0.19	-0.57	0.5772	0.6392
ANXA5	-0.204	-0.57	0.5778	0.6392
NAGK	-0.105	-0.567	0.5788	0.6392
PAM	-0.097	-0.565	0.5805	0.6392
ST13	-0.197	-0.57	0.5813	0.6392
PSMD10	-0.11	-0.57	0.5814	0.6392
PSMB2	0.138	0.564	0.5824	0.6392
FCN3	-0.163	-0.568	0.5828	0.6392
TXNDC17	-0.146	-0.563	0.583	0.6392
MANF	-0.269	-0.562	0.5832	0.6392
PITPNB	-0.125	-0.561	0.5833	0.6392
EPB41	-0.276	-0.568	0.584	0.6392
PLBD2	0.121	0.562	0.5843	0.6392
TSTA3	-0.198	-0.559	0.5844	0.6392
HEXA	0.076	0.559	0.5852	0.6392
PLS3	-0.095	-0.56	0.5852	0.6392
C1QTNF5	-0.064	-0.556	0.5871	0.6392
BCAM	-0.066	-0.556	0.5877	0.6392
HSD3B1	-0.102	-0.556	0.5881	0.6392
S100A12	0.15	0.554	0.5882	0.6392
BROX	-0.111	-0.553	0.5888	0.6392
PTPRK	-0.061	-0.558	0.5889	0.6392
LRP1	0.054	0.552	0.589	0.6392
BASP1	0.082	0.553	0.5917	0.6412
CDH15	0.146	0.554	0.592	0.6412
FCGR3A	0.102	0.548	0.5927	0.6413
YOD1	-0.13	-0.551	0.5941	0.6417
FABP3	0.085	0.545	0.5942	0.6417
TGFBI	0.076	0.545	0.5954	0.6418
UGGT1	-0.131	-0.544	0.5955	0.6418
MANSC1	-0.07	-0.541	0.597	0.6424
PSMB5	0.126	0.543	0.5972	0.6424
MTPN	-0.214	-0.537	0.6006	0.6453
B4GAT1	-0.058	-0.535	0.6015	0.6454
CA2	0.188	0.538	0.6019	0.6454
ADM	0.113	0.53	0.604	0.6463
ZNF185	-0.163	-0.529	0.6048	0.6463
SRGN	-0.195	-0.529	0.605	0.6463
SH3BGRL2	-0.208	-0.528	0.6053	0.6463
THBS4	0.11	0.528	0.6057	0.6463
GM2A	-0.082	-0.529	0.6062	0.6463
PLXDC2	0.061	0.523	0.6085	0.6468
ANXA2	-0.071	-0.524	0.6095	0.6468
DOCK4	0.06	0.523	0.6095	0.6468
APOD	-0.109	-0.529	0.6103	0.6468
SH3BGRL	-0.164	-0.52	0.6108	0.6468
TALDO1	0.101	0.521	0.611	0.6468
FAM96A	-0.12	-0.52	0.6116	0.6468
FOLR3	0.536	0.518	0.6121	0.6468
LCP1	0.109	0.517	0.6133	0.6468
IST1	-0.103	-0.515	0.6146	0.6468
SH3BGRL3	-0.224	-0.516	0.6148	0.6468
SIRPA	-0.159	-0.514	0.6157	0.6468
NHLRC3	0.093	0.514	0.6159	0.6468
HK1	-0.13	-0.513	0.6164	0.6468
CALR	-0.123	-0.51	0.6173	0.6468
CHST10	-0.073	-0.51	0.6176	0.6468
LTF	-0.091	-0.51	0.6181	0.6468
MYRF	0.073	0.509	0.6186	0.6468
CYTL1	-0.098	-0.508	0.6191	0.6468
CD248	0.082	0.508	0.6193	0.6468
GALM	0.094	0.508	0.6195	0.6468
MYH1	-0.186	-0.51	0.6199	0.6468
DCN	-0.093	-0.508	0.621	0.6474
LIPC	0.073	0.505	0.6225	0.6479
HPR	-0.204	-0.501	0.6234	0.6479
SZRD1	-0.206	-0.501	0.6242	0.6479
EHD3	-0.219	-0.5	0.6245	0.6479
CBLN1	-0.23	-0.501	0.6249	0.6479
PFN1	-0.244	-0.503	0.6251	0.6479
TXNL1	-0.122	-0.498	0.6257	0.648
TCN2	-0.057	-0.496	0.6271	0.6487
HGS	-0.049	-0.492	0.6295	0.65
COL5A1	0.073	0.493	0.6299	0.65
CEACAM1	0.088	0.495	0.6305	0.65
LTBP2	-0.056	-0.49	0.6312	0.65
CTTN	-0.211	-0.49	0.6317	0.65
VCP	-0.081	-0.492	0.6319	0.65
PDE5A	-0.13	-0.488	0.633	0.6501
MPST	-0.137	-0.487	0.634	0.6501
MYH7	-0.082	-0.486	0.6344	0.6501
PDIA3	-0.127	-0.486	0.6346	0.6501
COL2A1	-0.117	-0.484	0.6358	0.6501
IGLL5	-0.147	-0.485	0.6365	0.6501
MIF	-0.13	-0.481	0.6376	0.6501
SERPINA3	0.047	0.481	0.6377	0.6501
GALNS	-0.099	-0.481	0.6378	0.6501
PEPD	0.084	0.48	0.638	0.6501
PRDX2	-0.183	-0.484	0.6394	0.6506
RDX	-0.085	-0.479	0.6397	0.6506
CDH17	-0.073	-0.477	0.6408	0.6512
DCUN1D1	-0.11	-0.476	0.6429	0.6527
C7orf26	-0.25	-0.472	0.6442	0.6527
LGALSL	-0.226	-0.474	0.6442	0.6527
CASP3	-0.148	-0.469	0.6463	0.6543
KRT83	0.069	0.468	0.6494	0.6545
TXNRD1	0.072	0.465	0.65	0.6545
ERP44	0.059	0.464	0.6514	0.6545
MAN1C1	-0.056	-0.461	0.6516	0.6545
ACE	-0.103	-0.459	0.6531	0.6545
MYL6	-0.092	-0.46	0.6535	0.6545
MARCO	-0.112	-0.457	0.6547	0.6545
MRPS14	-0.219	-0.456	0.6548	0.6545
C4BPA	0.072	0.457	0.6549	0.6545
CALU	-0.17	-0.455	0.6557	0.6545
MSTN	-0.076	-0.455	0.6558	0.6545
EPHB4	-0.066	-0.457	0.6567	0.6545
SEZ6	-0.083	-0.453	0.6575	0.6545
LAMB1	-0.046	-0.452	0.6576	0.6545
PEBP1	-0.111	-0.454	0.6576	0.6545
KRT13	-0.264	-0.451	0.6585	0.6545
PFDN1	-0.145	-0.451	0.6587	0.6545
IL13RA1	0.077	0.451	0.6588	0.6545
C3	-0.21	-0.449	0.6596	0.6545
MINPP1	-0.06	-0.448	0.6604	0.6545
YWHAH	-0.157	-0.45	0.6604	0.6545
C7	0.101	0.447	0.661	0.6545
PGC	0.093	0.447	0.6614	0.6545
HBB	-0.374	-0.453	0.6616	0.6545
ACTN1	-0.203	-0.447	0.6622	0.6545
MYDGF	0.127	0.445	0.6627	0.6545
DDI2	-0.15	-0.448	0.6628	0.6545
GDA	0.085	0.442	0.6646	0.6551
TJP2	-0.159	-0.442	0.6654	0.6551
HN1L	-0.16	-0.442	0.6655	0.6551
HSPA8	0.127	0.441	0.6658	0.6551
ICAM2	0.061	0.44	0.6675	0.6561
HSP90AB1	-0.099	-0.437	0.669	0.6568
PACSIN2	-0.128	-0.436	0.6697	0.6568
HSP90AA1	-0.107	-0.435	0.67	0.6568
PM20D1	0.269	0.434	0.6723	0.6574
MADCAM1	0.11	0.431	0.6725	0.6574
GALNT6	-0.086	-0.431	0.6728	0.6574
CALD1	-0.207	-0.43	0.674	0.6574
FGB	0.082	0.43	0.674	0.6574
CDV3	-0.17	-0.431	0.6742	0.6574
KNG1	0.08	0.427	0.6754	0.6579
WIPF1	-0.098	-0.425	0.6771	0.6587
HBD	-0.327	-0.429	0.6778	0.6587
B3GNT8	-0.091	-0.425	0.678	0.6587
AGT	0.1	0.421	0.6797	0.6598
ANTXR2	0.094	0.421	0.6806	0.66
APP	-0.118	-0.416	0.6831	0.6614
SHANK1	-0.154	-0.415	0.6843	0.6614
FDPS	0.087	0.415	0.6844	0.6614
RAD23B	-0.119	-0.414	0.6847	0.6614
FLG	-0.103	-0.413	0.686	0.6614
PTK7	-0.036	-0.414	0.6872	0.6614
UCHL3	0.122	0.412	0.6879	0.6614
UMOD	-0.096	-0.41	0.6879	0.6614
CALM1	-0.142	-0.41	0.688	0.6614
MRC2	0.056	0.411	0.6885	0.6614
PMEL	-0.104	-0.408	0.6891	0.6614
ERP29	-0.178	-0.406	0.6915	0.6614
PAFAH1B1	-0.077	-0.404	0.6921	0.6614
ST14	0.075	0.404	0.6933	0.6614
MBL2	0.226	0.402	0.6937	0.6614
LASP1	-0.147	-0.401	0.6946	0.6614
CPD	-0.058	-0.4	0.6948	0.6614
SKAP2	-0.105	-0.396	0.6981	0.6614
XPNPEP2	0.213	0.392	0.7005	0.6614
HCLS1	-0.141	-0.392	0.7008	0.6614
HEBP2	-0.118	-0.394	0.701	0.6614
CCS	0.144	0.393	0.7011	0.6614
MYL4	0.158	0.39	0.7019	0.6614
C8B	-0.066	-0.389	0.7028	0.6614
LRG1	-0.085	-0.39	0.7031	0.6614
NUTF2	-0.108	-0.389	0.7031	0.6614
STMN1	-0.108	-0.389	0.7031	0.6614
AIFM1	-0.061	-0.39	0.7038	0.6614
DPEP2	-0.047	-0.388	0.7041	0.6614
DARS	-0.065	-0.386	0.705	0.6614
GP2	-0.097	-0.386	0.706	0.6614
WDR44	-0.127	-0.385	0.7069	0.6614
GLRX	-0.109	-0.385	0.7086	0.6614
COMP	-0.084	-0.381	0.7089	0.6614
EEF1B2	-0.107	-0.38	0.7096	0.6614
GDI1	-0.098	-0.381	0.7096	0.6614
TMSB10	0.114	0.38	0.7102	0.6614
GRAP2	-0.146	-0.377	0.7111	0.6614
ATIC	-0.089	-0.377	0.7115	0.6614
ACTN4	-0.116	-0.376	0.7127	0.6614
PGD	-0.079	-0.376	0.7127	0.6614
MYH4	-0.051	-0.377	0.7131	0.6614
ACP1	-0.079	-0.377	0.7134	0.6614
SELL	-0.071	-0.373	0.7141	0.6614
ACYP1	0.068	0.378	0.7143	0.6614
GLOD4	-0.103	-0.372	0.715	0.6614
NEO1	0.033	0.372	0.715	0.6614
CAPN1	-0.107	-0.372	0.7159	0.6614
SPARC	-0.114	-0.371	0.7161	0.6614
PROSC	-0.075	-0.37	0.7165	0.6614
WASF2	-0.136	-0.372	0.7172	0.6614
DPP4	0.062	0.37	0.7173	0.6614
PSMB6	0.099	0.37	0.7173	0.6614
SFTPD	0.104	0.369	0.7175	0.6614
ARHGAP1	-0.091	-0.367	0.719	0.6614
FETUB	0.099	0.367	0.7192	0.6614
SNAP23	-0.161	-0.367	0.72	0.6614
CP	0.067	0.364	0.7207	0.6614
PDAP1	-0.114	-0.365	0.7207	0.6614
COL6A3	-0.07	-0.365	0.7215	0.6614
LYPD3	-0.066	-0.363	0.7225	0.6614
CCDC126	0.059	0.361	0.7234	0.6614
DTD1	-0.15	-0.362	0.724	0.6614
SDC4	0.113	0.359	0.7243	0.6614
NID2	-0.059	-0.36	0.7252	0.6614
YWHAE	-0.087	-0.358	0.7257	0.6614
CAT	0.119	0.361	0.7259	0.6614
DDB1	-0.084	-0.357	0.7261	0.6614
IGF1	0.065	0.357	0.7261	0.6614
PTPRZ1	0.033	0.356	0.7267	0.6614
GOLIM4	-0.043	-0.356	0.7269	0.6614
RBP2	-0.079	-0.354	0.7283	0.6614
APOA2	-0.076	-0.353	0.729	0.6614
CUTA	0.04	0.354	0.7291	0.6614
RELN	-0.084	-0.352	0.7297	0.6614
IGLC2	-0.152	-0.354	0.73	0.6614
CLSTN1	0.037	0.351	0.7302	0.6614
HRC	-0.069	-0.351	0.7302	0.6614
P4HB	0.06	0.351	0.7307	0.6614
ADAM22	0.041	0.351	0.7308	0.6614
HMCN2	-0.082	-0.351	0.7321	0.662
ZBED9	-0.046	-0.347	0.7334	0.6621
ANXA4	-0.106	-0.346	0.7343	0.6621
GALNT7	0.054	0.345	0.7359	0.6621
UBAC1	-0.098	-0.346	0.7363	0.6621
CAND1	-0.054	-0.342	0.7371	0.6621
PGLS	-0.089	-0.341	0.7378	0.6621
COL6A2	-0.096	-0.341	0.7379	0.6621
HSPB1	-0.148	-0.339	0.7393	0.6621
STIP1	-0.1	-0.34	0.7394	0.6621
ENO1	-0.111	-0.339	0.7397	0.6621
YWHAZ	-0.152	-0.339	0.7404	0.6621
KCTD12	0.053	0.339	0.7405	0.6621
CHMP4A	-0.121	-0.337	0.7411	0.6621
NAGA	0.054	0.337	0.7414	0.6621
CD99	-0.123	-0.337	0.7416	0.6621
ACYP2	-0.053	-0.336	0.742	0.6621
THBS1	-0.114	-0.335	0.7433	0.6627
FKBP2	-0.159	-0.334	0.7443	0.6629
RGCC	-0.1	-0.332	0.7447	0.6629
BPGM	0.099	0.33	0.746	0.663
BID	-0.098	-0.331	0.7461	0.663
TXN	-0.087	-0.328	0.748	0.6642
CHRD	0.045	0.325	0.7496	0.6651
DDR1	0.046	0.325	0.7512	0.6656
SEMA4A	0.101	0.324	0.7514	0.6656
ITFG3	-0.036	-0.321	0.7529	0.6664
MMRN2	-0.056	-0.317	0.7555	0.6681
F5	-0.066	-0.316	0.7569	0.6687
AXL	0.04	0.315	0.7574	0.6687
NID1	0.042	0.311	0.7604	0.6701
IGFBP7	0.035	0.31	0.7611	0.6701
TGFB1	-0.092	-0.31	0.7611	0.6701
NEXN	-0.12	-0.309	0.7619	0.6701
CPVL	-0.044	-0.309	0.7623	0.6701
EIF4B	-0.078	-0.307	0.7633	0.6701
FAM20B	-0.038	-0.307	0.7633	0.6701
CA1	0.123	0.308	0.7644	0.6705
PCBD2	-0.073	-0.306	0.7658	0.6707
PLD3	-0.036	-0.305	0.7663	0.6707
CFD	0.052	0.303	0.7664	0.6707
GMFB	0.073	0.302	0.7672	0.6708
ADGRL2	0.04	0.301	0.768	0.671
ADAMDEC1	0.038	0.298	0.77	0.671
ECM2	0.058	0.298	0.7703	0.671
TFRC	-0.074	-0.299	0.7704	0.671
CSF1	0.056	0.297	0.7705	0.671
CD84	0.047	0.296	0.7713	0.6711
ILK	-0.104	-0.295	0.7723	0.6711
PSME4	-0.047	-0.296	0.7725	0.6711
TCN1	0.054	0.294	0.7735	0.6714
LXN	0.114	0.293	0.7747	0.6718
CKM	-0.098	-0.292	0.7751	0.6718
PNP	-0.088	-0.29	0.7761	0.6721
RAB14	-0.038	-0.286	0.7799	0.6746
KRT77	-0.099	-0.287	0.7804	0.6746
VPS72	-0.126	-0.283	0.7817	0.6746
HBG1	-0.156	-0.283	0.782	0.6746
CD33	0.057	0.282	0.7824	0.6746
LMAN2	0.038	0.281	0.7828	0.6746
PTPRJ	0.038	0.279	0.7842	0.6746
CLTA	0.105	0.277	0.7861	0.6746
COLEC12	-0.044	-0.277	0.7862	0.6746
HSP90B1	-0.051	-0.275	0.7873	0.6746
HINT1	-0.074	-0.274	0.7877	0.6746
B2M	0.036	0.275	0.7878	0.6746
CD1C	-0.041	-0.274	0.788	0.6746
SERPINA10	0.034	0.273	0.7888	0.6746
EHD1	-0.079	-0.273	0.7889	0.6746
ALAD	0.095	0.274	0.7891	0.6746
HPRT1	0.07	0.273	0.7896	0.6746
BST1	-0.056	-0.268	0.7927	0.6763
NIT1	0.063	0.265	0.7944	0.6763
DCTN2	-0.072	-0.263	0.7961	0.6763
GAS6	-0.038	-0.263	0.7962	0.6763
CD46	0.035	0.264	0.7964	0.6763
PAFAH1B3	-0.074	-0.264	0.7964	0.6763
FIBCD1	-0.059	-0.263	0.7972	0.6763
SUSD5	-0.045	-0.26	0.7987	0.6763
PTMS	0.07	0.259	0.7996	0.6763
NRCAM	0.024	0.255	0.8019	0.6763
ITGB3	-0.095	-0.254	0.8031	0.6763
LCAT	0.048	0.254	0.8034	0.6763
IL18	-0.058	-0.254	0.8037	0.6763
PYGB	-0.069	-0.253	0.8037	0.6763
NME1	0.068	0.253	0.8038	0.6763
AEBP1	0.036	0.253	0.8039	0.6763
STX11	-0.097	-0.253	0.8041	0.6763
UBE2L3	-0.07	-0.252	0.8048	0.6763
MGAT1	0.039	0.252	0.8049	0.6763
PTGDS	0.03	0.252	0.8049	0.6763
TP53I3	0.034	0.252	0.805	0.6763
PEA15	-0.067	-0.251	0.8054	0.6763
EPHA1	-0.037	-0.249	0.8066	0.6769
GALT	0.039	0.249	0.8074	0.677
IGFBP6	-0.055	-0.247	0.8083	0.6773
COTL1	-0.088	-0.246	0.81	0.678
MAN1A1	0.043	0.244	0.8105	0.678
THBS3	0.034	0.243	0.8119	0.6787
NACA	-0.055	-0.24	0.8139	0.6798
STX7	-0.088	-0.238	0.8155	0.6803
GDI2	-0.058	-0.237	0.8158	0.6803
LAP3	0.047	0.235	0.8177	0.6814
CYB5A	0.066	0.235	0.8192	0.6822
GP6	-0.075	-0.23	0.8216	0.6836
PPCS	-0.046	-0.228	0.8227	0.684
LILRB1	-0.056	-0.224	0.8259	0.6861
EFNB1	-0.031	-0.222	0.8274	0.6864
SERPINA11	0.034	0.222	0.8274	0.6864
TPD52L2	-0.069	-0.22	0.8288	0.687
ALPL	0.035	0.219	0.8295	0.6871
FRMPD1	0.047	0.218	0.8304	0.6872
PAEP	-0.03	-0.218	0.831	0.6872
FSTL1	0.028	0.215	0.8335	0.6881
HEBP1	0.056	0.215	0.8336	0.6881
ST3GAL6	-0.022	-0.214	0.8339	0.6881
FGFR3	-0.03	-0.214	0.8347	0.6881
ITGA5	0.03	0.212	0.8353	0.6881
ENSA	-0.085	-0.211	0.8359	0.6882
SPINK5	-0.037	-0.209	0.8374	0.6888
CECR1	-0.05	-0.209	0.8387	0.6889
TSC22D1	-0.078	-0.207	0.8392	0.6889
CLEC16A	0.054	0.207	0.8394	0.6889
LMAN1	0.071	0.204	0.8417	0.6903
PSME2	0.04	0.203	0.8425	0.6904
RNASET2	-0.027	-0.201	0.8435	0.6907
NELL2	0.022	0.195	0.8482	0.6935
PPBP	-0.079	-0.193	0.8495	0.6935
UBA7	-0.034	-0.192	0.8504	0.6935
NUDT2	0.041	0.193	0.8508	0.6935
PPIA	-0.059	-0.191	0.8518	0.6935
MYL1	-0.093	-0.19	0.8522	0.6935
ERVMER34-1	-0.019	-0.189	0.8526	0.6935
SLC38A10	-0.029	-0.19	0.8526	0.6935
LRP11	0.017	0.188	0.8534	0.6935
CD97	0.021	0.187	0.8539	0.6935
PDIA4	-0.033	-0.187	0.8539	0.6935
SERPINB6	-0.044	-0.186	0.8554	0.6942
MYOM3	-0.067	-0.184	0.8562	0.6943
GRB2	-0.066	-0.18	0.86	0.6969
CR1	0.027	0.178	0.8615	0.6976
AZGP1	0.025	0.175	0.8635	0.6987
CTSL	0.021	0.173	0.8648	0.6992
CARKD	0.025	0.172	0.8659	0.6995
QSOX1	0.035	0.169	0.8684	0.7011
VPS29	-0.024	-0.162	0.8736	0.703
KIAA0319L	0.022	0.161	0.8746	0.703
NSFL1C	-0.049	-0.16	0.8753	0.703
CTSC	0.04	0.159	0.8756	0.703
NRGN	-0.06	-0.159	0.8757	0.703
RPLP2	0.031	0.159	0.8759	0.703
MYH9	-0.03	-0.159	0.8764	0.703
CAMK2D	0.025	0.158	0.8766	0.703
EPS15L1	0.036	0.158	0.8766	0.703
KLK6	0.021	0.157	0.8779	0.7035
CNPY2	-0.044	-0.154	0.8799	0.7038
ACTR2	-0.043	-0.152	0.8818	0.7038
S100A4	-0.038	-0.151	0.8824	0.7038
PKDCC	0.033	0.148	0.8846	0.7038
RAD23A	0.043	0.149	0.885	0.7038
LYVE1	-0.037	-0.147	0.8853	0.7038
S100A6	0.048	0.147	0.8855	0.7038
EXT1	-0.015	-0.146	0.886	0.7038
DMKN	0.029	0.146	0.8861	0.7038
PCBP1	0.023	0.144	0.8875	0.7038
C1orf123	-0.038	-0.145	0.8876	0.7038
COL4A2	0.016	0.143	0.8882	0.7038
NAGPA	0.022	0.143	0.8883	0.7038
DPP7	-0.026	-0.143	0.8887	0.7038
GLO1	-0.038	-0.142	0.8899	0.7038
PLTP	-0.024	-0.14	0.8902	0.7038
TMEM132C	-0.02	-0.14	0.8903	0.7038
MESDC2	-0.032	-0.14	0.8906	0.7038
CFB	0.021	0.14	0.891	0.7038
NTRK2	0.032	0.139	0.8915	0.7038
CD96	-0.024	-0.136	0.8933	0.7038
MB	-0.025	-0.136	0.8937	0.7038
AHSP	-0.06	-0.136	0.8941	0.7038
ANG	-0.023	-0.136	0.8941	0.7038
ZC3H3	-0.084	-0.135	0.895	0.7038
ACLY	0.025	0.134	0.8952	0.7038
CAPN2	-0.02	-0.133	0.8969	0.7042
APOM	0.034	0.131	0.8982	0.7042
LAMB2	0.013	0.13	0.8983	0.7042
TXNDC12	-0.047	-0.13	0.8983	0.7042
PVRL1	-0.016	-0.129	0.8999	0.7045
SIAE	0.021	0.127	0.9007	0.7045
CD48	-0.016	-0.127	0.901	0.7045
BLVRB	-0.048	-0.127	0.9013	0.7045
TWSG1	0.019	0.125	0.9029	0.7048
ABHD14B	-0.023	-0.123	0.9037	0.7048
F7	0.033	0.123	0.9039	0.7048
WDR13	-0.028	-0.122	0.9042	0.7048
APEH	0.036	0.121	0.9056	0.7053
CA3	-0.044	-0.12	0.9066	0.7056
CCDC43	0.037	0.116	0.9095	0.7069
NIF3L1	0.028	0.116	0.9099	0.7069
MMP14	0.025	0.115	0.9102	0.7069
ARF5	0.047	0.113	0.9114	0.7073
PGK1	-0.03	-0.111	0.9128	0.7079
FHL1	0.034	0.111	0.9135	0.708
SOD1	-0.03	-0.11	0.9144	0.7081
MERTK	0.018	0.108	0.9154	0.7084
MUC1	0.022	0.107	0.9164	0.7087
MGAM	0.037	0.105	0.9178	0.7087
PPIB	0.037	0.105	0.9183	0.7087
FAM3C	0.015	0.104	0.9186	0.7087
GGT7	0.017	0.104	0.9191	0.7087
GPNMB	0.026	0.102	0.9205	0.7088
NUCB2	0.015	0.101	0.9214	0.7088
MSN	0.02	0.1	0.9218	0.7088
RETN	-0.038	-0.1	0.9218	0.7088
BOLA2	0.031	0.099	0.9226	0.7089
CTSA	-0.021	-0.098	0.9233	0.709
AMY1A	0.038	0.097	0.9245	0.709
SELENBP1	0.027	0.097	0.9247	0.709
CYCS	-0.025	-0.094	0.9264	0.7094
TECTA	0.039	0.093	0.9278	0.7094
EIF4H	-0.025	-0.091	0.9289	0.7094
FLNC	-0.013	-0.089	0.9303	0.7094
SERPINB1	0.028	0.089	0.9306	0.7094
PTPRB	-0.012	-0.088	0.9309	0.7094
EMD	-0.041	-0.088	0.9313	0.7094
NME2	0.027	0.086	0.9325	0.7094
SIRPB1	-0.013	-0.086	0.9329	0.7094
AKAP12	-0.016	-0.085	0.9331	0.7094
IGHG4	-0.051	-0.086	0.9332	0.7094
PSMD9	0.021	0.083	0.9353	0.7094
FGG	0.016	0.081	0.9369	0.7094
TG	-0.022	-0.08	0.9373	0.7094
CANX	0.011	0.08	0.9374	0.7094
MDH1	0.016	0.08	0.9376	0.7094
THOP1	0.014	0.079	0.9384	0.7094
SEMA7A	0.009	0.078	0.9388	0.7094
ITGA2B	0.027	0.078	0.9391	0.7094
ANPEP	0.011	0.077	0.9396	0.7094
LCN2	-0.014	-0.075	0.9414	0.7094
TNXB	-0.011	-0.075	0.9414	0.7094
RFESD	-0.018	-0.071	0.9449	0.7094
CD44	0.011	0.07	0.945	0.7094
SGTA	-0.017	-0.07	0.9458	0.7094
SEMA6A	-0.011	-0.069	0.9463	0.7094
SERPINC1	-0.01	-0.068	0.947	0.7094
PRG2	-0.017	-0.068	0.9474	0.7094
ATP2A3	-0.038	-0.067	0.9475	0.7094
LUM	-0.01	-0.066	0.9481	0.7094
TUBB	-0.016	-0.066	0.9483	0.7094
PITHD1	-0.022	-0.066	0.9484	0.7094
F13B	-0.009	-0.065	0.9487	0.7094
EGLN2	-0.027	-0.064	0.9501	0.7094
ICAM3	0.008	0.063	0.9506	0.7094
C9orf40	-0.026	-0.063	0.9508	0.7094
SPTBN1	0.019	0.062	0.9513	0.7094
A1BG	-0.005	-0.061	0.9522	0.7094
PSMA4	0.018	0.061	0.9529	0.7094
FH	0.017	0.06	0.953	0.7094
CAST	0.019	0.06	0.9531	0.7094
HDGF	-0.015	-0.06	0.9531	0.7094
CD9	-0.028	-0.06	0.9534	0.7094
TIE1	-0.012	-0.058	0.9544	0.7097
COL1A1	0.012	0.055	0.9566	0.7103
CMBL	0.012	0.056	0.9568	0.7103
LOX	0.008	0.054	0.9577	0.7103
PDCD10	-0.018	-0.053	0.9582	0.7103
ANXA3	-0.017	-0.053	0.9591	0.7103
SDC1	0.008	0.052	0.9591	0.7103
IGFBP3	0.006	0.051	0.96	0.7104
RAB11FIP4	-0.014	-0.047	0.9631	0.712
CSF2RA	-0.011	-0.045	0.9645	0.712
GP1BB	-0.022	-0.044	0.9652	0.712
SERPINB9	0.011	0.043	0.9662	0.712
AHCY	0.011	0.042	0.9668	0.712
ARSG	0.011	0.042	0.9672	0.712
CLEC3B	-0.009	-0.042	0.9674	0.712
ADAM10	-0.008	-0.041	0.9677	0.712
NRP2	0.004	0.041	0.9681	0.712
CCT4	0.007	0.04	0.9686	0.712
PLEC	-0.007	-0.036	0.9716	0.7137
PECAM1	-0.004	-0.034	0.9731	0.7143
PPP1R14A	-0.011	-0.032	0.9746	0.7149
MIA3	-0.006	-0.029	0.9774	0.7163
MFI2	0.003	0.028	0.9778	0.7163
PZP	-0.004	-0.027	0.9792	0.7164
TGM3	0.008	0.026	0.9794	0.7164
EFNA1	0.003	0.025	0.9806	0.7164
IGHD	0.021	0.025	0.9806	0.7164
TNN	-0.004	-0.021	0.9834	0.7169
ENPEP	-0.002	-0.021	0.9835	0.7169
TMED8	0.008	0.021	0.9837	0.7169
IFNAR1	0.003	0.02	0.9839	0.7169
TCEB2	0.004	0.019	0.9848	0.7171
AMICA1	0.003	0.018	0.9858	0.7173
ATOX1	-0.005	-0.016	0.9874	0.7176
EMILIN2	-0.003	-0.016	0.9875	0.7176
FAS	-0.003	-0.012	0.9906	0.7193
DNPH1	0.003	0.011	0.9916	0.7193
C8G	0.003	0.01	0.9918	0.7193
COL15A1	0.001	0.007	0.9945	0.7203
DENR	-0.002	-0.007	0.9945	0.7203
PSME1	0	0.002	0.9984	0.7224
DBI	0	0.002	0.9987	0.7224

## Sheet: miRNA_normalized_data
miRNA	Tulip14	Tulip27	Tulip04	Tulip01	Tulip13	Tulip20	Tulip24	Tulip25	Tulip28	Tulip09	Tulip03	Tulip17	Tulip06	Tulip05	Tulip11	Tulip07	Tulip22
miR-451a	15895.5	11832.3	24683.2	17735.3	19829.2	22323.8	20551.1	24923.8	3406.55	20685.6	7404.5	7649.95	16114.3	13875.3	10176.5	11748	8508.1
miR-1973	16608.8	3727.18	8016.78	10483.9	9000.13	4596.08	7342.73	504.249	23127.9	6085.34	23683.5	24845.4	9824.05	8852.7	8749.88	13806.1	15254.2
miR-142-5p	3301.38	2396.05	3396.59	3686.86	2502.71	2005.57	1948.08	1081.96	4249.75	2580.07	5880.05	4955.54	3123.91	3887.4	5278.46	3464.39	4153.37
miR-16-5p	705.114	472.312	968.349	823.869	907.719	992.042	1067.16	1256.29	272.719	804.864	460.607	465.771	696.875	642.172	532.604	677.447	518.544
miR-320c	385.166	430.899	297.471	304.04	533.275	499.009	612.257	505.689	828.753	264.781	549.897	524.669	250.906	282.101	398.978	332.724	496.896
miR-486-5p	511.515	287.926	467.3	460.425	435.092	586.156	771.742	973.911	134.434	364.824	188.927	205.808	293.312	275.221	234.443	351.589	225.04
miR-320d	251.685	256.373	234.181	256.862	258.94	318.748	432.436	342.892	435.097	242.967	301.628	342.559	175.282	168.576	227.31	205.811	286.963
miR-320b	266.969	252.429	200.426	192.211	225.25	308.004	367.143	308.316	379.686	195.578	265.15	336.466	168.215	150.228	267.255	222.961	281.425
miR-15a-5p	348.485	141.008	388.187	239.389	271.454	268.609	340.384	327.044	132.988	314.426	150.271	149.618	277.763	180.043	169.294	279.557	241.15
miR-17-5p	204.814	165.658	229.962	275.209	839.376	249.509	297.569	252.129	181.653	262.524	206.349	222.056	233.944	197.244	190.693	233.251	222.523
miR-20a-5p	193.605	140.022	233.126	260.357	211.774	213.695	294.358	301.112	113.715	226.419	190.016	170.605	221.222	163.989	200.68	208.383	184.261
miR-92a-3p	185.454	130.162	191.987	177.359	278.192	204.145	326.469	337.129	117.088	200.844	118.149	134.725	151.959	146.788	143.14	155.217	171.172
miR-223-3p	166.094	113.399	139.245	214.053	128.992	95.2716	78.5719	28.1026	229.355	157.216	347.362	272.153	184.47	170.869	290.08	182.658	242.66
let-7b-5p	147.753	109.455	158.233	136.297	194.447	207.726	210.869	270.858	140.698	230.18	112.16	148.264	158.32	123.853	128.398	129.491	159.09
miR-24-3p	134.507	105.511	91.3558	82.5667	124.179	93.9585	119.888	63.5434	141.18	170.003	184.572	161.804	171.749	161.695	150.748	138.066	176.206
miR-21-5p	98.5382	100.581	107.6	109.213	85.387	79.8718	57.3786	66.4247	109.861	125.623	195.461	145.556	180.23	115.826	117.936	95.1904	143.986
miR-23a-3p	118.204	90.8192	74.9003	83.1782	79.5153	56.593	70.116	18.594	185.99	88.765	173.138	209.193	138.531	110.207	181.183	110.626	232.088
miR-22-3p	138.583	111.427	93.4655	100.477	116.478	126.549	154.14	120.306	110.824	89.5172	96.9153	119.831	91.1773	114.565	96.0615	102.051	91.1255
miR-19b-3p	78.3631	87.1709	129.752	113.582	108.778	98.2561	118.818	145.518	72.2777	112.836	109.438	91.3974	109.553	88.7636	99.8658	90.0452	69.9811
miR-185-5p	91.8132	72.8735	99.0561	104.845	108.778	95.0329	141.295	131.976	93.4783	105.314	89.293	111.03	86.2299	87.0436	86.5507	111.483	91.1255
miR-23b-3p	115.147	73.3666	82.8116	79.5088	81.7292	71.0378	73.8622	42.6535	120.943	79.7385	155.171	167.897	105.313	121.56	139.811	102.908	115.29
let-7f-5p	85.9033	39.5459	61.5039	89.1191	104.927	59.2193	26.3379	34.7297	119.497	132.393	124.682	139.463	173.162	75.1176	95.5859	72.7233	120.325
miR-320a	89.8772	76.1274	65.6177	69.4617	87.2159	97.8979	104.796	95.0943	130.579	63.7918	92.0153	96.8133	54.5668	55.9674	85.1241	66.8921	92.1324
miR-423-5p	66.7472	67.9434	75.7442	53.9979	79.419	68.6502	109.184	108.349	106.97	79.7385	51.2361	86.6585	61.4225	63.0771	77.9911	59.6032	75.5189
miR-221-3p	85.19	67.3518	48.4239	53.6484	54.8732	45.849	89.8107	21.6195	130.097	54.4645	107.804	138.109	59.5849	62.045	97.0125	78.2972	129.89
miR-146b-5p	63.8942	97.2284	52.7487	60.9872	76.435	36.4181	57.4856	17.0093	158.526	69.4333	129.038	72.4418	49.4781	72.2508	102.243	70.1507	100.691
miR-146a-5p	86.5147	74.3526	55.0693	50.5906	63.8252	39.7607	52.3478	10.0652	137.325	60.9334	124.682	121.862	66.2285	70.3014	94.6349	69.2075	98.677
miR-103a-3p	55.1313	43.0956	75.6387	78.4604	93.2802	62.3232	67.44	61.2383	48.1862	88.0128	64.2484	58.9021	124.395	61.8157	90.8306	71.2655	87.098
let-7a-5p	76.7328	37.0808	44.2045	54.6968	82.4993	60.2937	37.8979	57.7806	88.1782	85.7562	65.8818	81.9196	108.846	72.1362	57.0675	43.9963	96.1599
miR-126-3p	62.8752	46.3495	60.9764	57.842	56.9909	50.9822	37.0416	25.0771	79.5052	66.8006	103.993	98.1673	80.5758	76.8377	95.1104	69.1217	91.1255
miR-30e-5p	70.0078	46.9411	64.3519	62.123	71.7184	57.9062	79.5352	75.357	67.9413	61.3847	66.4262	77.8577	59.4435	57.8021	69.4314	55.9159	65.9536
miR-25-3p	63.8942	38.0669	74.6893	61.3367	71.4296	84.6469	99.6581	91.6367	28.2384	70.1855	29.2948	39.2695	50.1142	46.9083	46.463	55.8301	46.4202
let-7i-5p	52.2782	42.2082	55.7022	48.2317	54.0069	49.4303	58.0208	59.0773	59.7501	60.1812	58.2595	63.5056	60.1503	48.1697	53.7387	54.1151	57.8986
miR-27a-3p	53.8066	52.66	47.7909	45.6107	34.3703	27.5841	33.0812	14.2288	85.769	36.4868	100.182	72.4418	53.7187	55.5087	69.4314	47.7694	70.988
miR-144-3p	46.0627	41.1235	105.385	47.9696	49.7715	69.7246	41.109	59.7976	9.59152	105.314	27.6615	22.9542	99.6585	30.1661	31.1031	36.7932	18.8318
miR-302f	48.5081	43.3914	39.9851	42.1161	56.8946	37.1343	65.5134	47.8399	63.6048	45.9645	46.1183	61.0008	48.63	42.8948	53.7387	45.2826	67.4639
miR-19a-3p	39.4396	42.011	77.6429	53.299	50.2528	46.9234	43.1427	52.306	35.6104	61.5352	50.4739	36.1554	55.1322	41.5187	44.7986	37.2219	31.2164
miR-20b-5p	32.307	38.7571	58.5503	46.7465	60.9375	49.5497	70.4371	91.2045	17.5417	51.907	22.9792	30.2656	37.4631	33.1476	35.4305	42.8816	35.5963
miR-26a-5p	37.9111	21.0086	32.0738	39.8446	40.242	29.136	19.2735	17.1534	44.717	48.2964	60.4373	49.2889	87.6435	45.3029	65.1516	46.6546	59.9123
miR-106a-5p	37.8093	33.2353	42.2003	35.8257	58.8198	42.5064	57.0575	65.8485	38.405	42.354	29.1315	46.8518	39.0887	38.0785	40.9468	47.1692	41.9899
miR-4306	40.7642	35.6018	37.559	40.0193	38.7981	43.8195	67.226	49.7128	25.1065	43.5575	34.7937	36.0877	34.636	31.0835	32.3871	44.8539	33.9349
miR-15b-5p	45.5532	24.4597	39.6687	41.0677	35.3328	27.2259	28.2646	22.9161	37.6341	43.407	56.0817	53.6893	58.3127	42.7801	43.6573	40.7377	44.4064
miR-652-3p	36.3827	27.5164	25.9558	30.2343	36.0067	25.9128	27.6223	21.4754	66.9776	32.7257	54.4483	60.4592	34.4947	36.7025	44.5133	32.677	55.8848
let-7g-5p	38.9301	24.6569	37.559	47.0086	44.6699	35.1049	25.4816	28.8229	34.1167	49.3495	46.6627	43.1283	74.9217	46.2202	42.516	43.8248	50.8504
miR-130a-3p	29.4539	33.7284	30.7026	29.3606	21.953	15.7656	41.9653	16.2889	71.3141	36.0354	60.9817	42.5191	34.636	41.6334	43.0867	51.2853	49.6422
miR-106b-5p	33.6316	30.3759	51.1664	46.397	42.4559	37.1343	40.7879	41.3568	26.6002	41.2256	33.2693	28.7762	40.9263	30.1661	33.1004	36.7074	32.8777
miR-363-3p	33.5297	25.9388	41.6729	40.3688	39.4719	32.1204	50.9564	54.8993	11.1816	38.292	18.0247	20.8555	31.9503	26.1526	29.4388	35.3354	25.1248
miR-191-5p	30.0653	20.7128	23.1077	26.827	36.873	22.6895	24.9464	13.9694	51.559	33.3275	34.4671	41.0297	49.1247	37.0465	46.0826	34.3921	46.6216
miR-101-3p	33.7335	31.8549	47.58	37.7478	33.2152	28.8972	41.109	40.0602	11.0852	41.4513	26.5181	20.0431	38.3112	25.9233	26.7282	28.3037	22.0035
miR-199b-3p	37.9111	19.1352	26.9051	23.5945	18.6802	9.98768	10.2075	2.97703	38.5978	23.4736	52.2161	44.1438	27.4977	36.0144	46.1777	30.1902	32.7267
miR-27b-3p	28.7407	28.5024	22.4748	22.5461	47.3651	17.0788	19.1664	16.7212	35.514	16.9294	53.5772	32.0935	24.0346	26.0379	37.4753	18.6137	26.5344
miR-126-5p	24.9706	19.8254	23.2132	25.6913	17.0438	16.4819	14.0287	8.62451	29.0575	22.9471	40.8371	38.8633	25.6601	26.382	36.762	29.1612	29.9074
miR-320e	10.9092	19.1352	9.67962	15.4694	11.6534	19.5857	22.2705	19.7466	31.3221	11.664	29.8393	29.047	13.6451	10.0526	18.6441	18.6137	21.3993
miR-30b-5p	15.5963	13.8107	16.3568	18.702	20.3166	9.64148	8.24868	21.3313	17.5899	22.8718	21.727	19.84	56.8992	17.6669	21.0693	12.8683	18.5297
miR-361-5p	20.1816	14.8953	15.1964	15.1199	18.2952	15.0493	14.5639	9.28722	26.3111	12.1153	20.4203	29.3178	16.5428	18.0109	22.1631	16.8129	23.3124
miR-222-3p	19.5702	15.8813	13.2977	16.4304	12.9047	14.6912	25.6957	10.9152	22.5528	13.4693	23.7959	25.5267	14.0692	12.6213	20.8791	17.6704	23.2117
miR-181a-5p	18.3475	8.61431	13.1922	15.9062	18.6802	16.1237	14.7779	14.5601	22.4564	13.6949	22.217	23.5634	17.1083	19.0429	15.6958	18.4422	17.7242
miR-151a-5p	13.966	11.4442	9.76401	9.87797	14.4449	8.7342	10.8176	4.04313	22.2637	14.071	17.3714	21.6679	18.8752	14.8001	20.6413	11.925	20.5435
miR-29a-3p	12.7433	15.5855	14.669	23.1576	14.3486	15.0493	11.5668	10.7135	11.037	9.03127	18.8414	17.606	11.5248	12.6213	12.9852	10.553	10.5754
miR-374a-5p	10.1959	6.49435	14.1416	17.042	12.3272	5.72587	4.63084	3.99991	8.48331	19.5621	20.1481	8.06047	37.1097	16.4055	16.4566	14.5833	19.5366
miR-140-3p	13.4565	9.20592	11.2935	12.9358	15.3112	12.0649	20.3438	17.5856	10.5552	10.2348	8.878	10.9038	8.48571	9.4678	9.1809	9.95273	10.1223
miR-425-5p	11.5206	8.2199	12.5593	11.6253	14.1561	12.9005	14.4568	11.4915	10.4106	10.9118	13.2336	12.7994	11.2421	11.8186	11.5586	10.6388	12.4885
miR-18a-5p	8.54525	8.91998	8.32943	11.2758	11.8459	7.61205	10.2717	11.4194	11.2297	10.1596	11.9814	14.5595	12.0195	7.16289	13.6034	13.2971	14.6029
miR-1290	6.9557	12.233	8.45601	28.0501	13.9636	17.9144	16.3835	12.3991	3.25544	5.84945	4.0814	3.10493	3.14256	5.16759	3.33656	7.38875	4.04583
miR-130b-3p	14.2717	6.16897	8.78301	7.52782	7.93782	7.49267	9.72579	6.76603	9.6397	7.28616	12.0358	13.7471	7.56692	9.5022	11.2257	10.1242	11.2299
miR-484	10.5016	9.0876	9.57414	9.00431	11.5571	8.51932	12.4231	13.9406	10.9406	8.95605	9.74911	8.60206	7.56692	7.86239	8.27738	8.43492	9.31682
miR-335-5p	5.60051	8.52557	9.5003	8.02581	9.56458	5.31998	3.61399	2.35753	14.5544	7.47421	16.1736	13.9502	10.6767	11.142	8.65781	10.6388	12.8409
miR-199a-5p	9.48268	8.72277	10.0805	7.26572	5.52174	3.0876	3.6354	0.873631	14.6989	8.35429	16.5547	13.6795	12.0195	11.1191	14.5545	8.66645	13.1933
miR-30a-5p	6.54813	15.0925	3.69869	6.29596	6.01266	14.5718	18.7383	30.4076	4.91776	6.26316	5.11586	8.26356	5.0791	5.90149	4.24483	6.89138	6.79963
miR-584-5p	16.5134	8.13116	4.29994	3.86718	6.7731	3.94713	5.74402	2.34313	14.6989	5.54856	14.3225	14.1533	5.71519	5.70655	8.56271	7.93756	10.4747
miR-186-5p	6.72135	5.74498	7.1902	9.09168	7.02337	6.22726	6.35413	7.19823	8.86878	7.3012	8.22466	11.0392	6.4997	5.68361	8.37249	6.95141	7.1017
miR-107	6.41566	2.94466	5.72398	5.77176	7.04262	5.65424	4.39536	4.23042	5.06231	8.35429	6.86354	7.24808	11.1007	5.89002	6.75567	6.16249	7.75617
miR-30c-5p	4.66308	3.6053	8.65643	5.09904	6.80198	6.27501	3.80666	8.49485	3.75173	5.39812	5.02874	6.97729	9.1218	4.68597	5.8997	4.10444	5.08794
miR-142-3p	5.43748	3.6546	6.63114	4.74958	4.81906	4.48433	2.30814	1.81008	6.65235	7.75253	6.75465	5.55562	14.8466	4.36488	5.66193	3.47845	5.23898
miR-150-5p	7.1493	2.99397	8.44546	18.9641	8.45761	7.58817	5.72262	4.34568	2.48933	2.93841	2.49706	2.88829	3.93414	4.89238	2.62325	3.47845	3.07923
miR-340-5p	4.84649	3.61516	4.54256	5.77176	3.66396	2.09676	2.43659	1.55075	7.03782	6.1052	11.6547	7.78967	6.10391	5.79829	7.46897	4.50747	6.14516
miR-151a-3p	4.80574	4.45328	2.74933	3.41287	4.06825	2.6459	3.37851	1.2655	9.20606	3.74327	7.7891	8.66975	4.73985	4.52542	6.08991	4.37885	7.75617
miR-10b-5p	3.73585	2.53053	4.79572	3.17698	4.67467	6.85996	4.43817	5.39738	1.70395	3.26938	2.07239	4.98018	3.24858	6.21111	1.97177	4.03584	2.69158
miR-720 (v18)	4.47967	5.94218	5.5552	5.06409	2.87465	8.78195	7.31746	24.3568	2.73988	3.04372	2.98706	4.44536	2.04001	2.87414	1.15384	1.66908	3.4115
miR-29c-3p	4.60195	4.07859	5.70288	5.88534	4.19338	4.30526	4.10636	5.29653	3.45781	4.21716	5.15397	3.81576	4.75399	3.86033	4.18777	4.41315	3.11447
miR-99b-5p	3.44035	3.63488	1.85272	2.63531	6.59021	3.11148	3.57118	1.72363	7.56783	2.53974	6.10131	4.89217	2.04708	4.91531	8.03962	2.51803	10.9278
let-7d-3p	4.85668	3.84195	2.92865	3.79728	4.126	2.87272	4.02073	2.71771	7.42328	3.29947	5.82908	7.45118	3.69384	5.00705	5.8997	4.19877	5.64173
miR-134-5p	1.93232	3.7039	2.3063	1.84902	1.58479	1.5715	2.85403	0.694986	11.6634	2.86319	4.81641	2.74613	3.53835	2.97735	7.04099	4.00154	7.4541
miR-128-3p	4.38797	2.91508	3.49827	3.90212	3.88536	2.68172	3.68892	3.00584	4.96594	3.51009	6.37353	5.9415	4.1391	3.89473	5.13884	4.19877	5.08794
miR-145-5p	2.92069	3.63488	3.31894	2.65279	2.38373	3.92325	2.41518	2.34313	6.60417	2.77293	2.46439	6.11075	4.96602	4.22728	1.92421	5.00484	2.24855
miR-148a-3p	8.82037	5.37029	4.16282	3.99823	2.21047	4.50821	2.93966	7.32789	2.5857	2.81806	5.34452	4.92602	3.54542	3.3787	3.60286	2.86961	2.58586
miR-1275	4.43892	0.527918	5.05943	3.24688	5.42549	5.14091	3.50695	5.78636	2.15687	2.64505	1.58783	1.50047	1.98347	2.83974	1.49147	2.5952	1.8307
miR-324-3p	4.0721	3.5067	3.54046	3.1333	3.72172	4.52014	4.62014	5.62789	4.32511	3.01363	2.88362	3.92408	2.78211	3.03469	2.99893	3.19547	2.81744
miR-194-5p	3.27732	5.42945	4.17336	3.33424	2.634	5.97656	5.12321	28.5348	0.84147	3.1716	1.40272	1.6968	2.85986	1.89943	1.63889	2.44942	1.59409
miR-29b-3p	3.83774	2.69816	5.78727	5.06409	3.25968	3.70837	2.97177	3.59652	1.99305	3.51761	2.93806	2.23162	4.82467	2.6448	2.81822	2.73241	2.56572
miR-502-3p	4.90763	2.00794	2.6122	3.14204	4.4244	3.62481	5.36939	5.84399	1.29921	2.47205	1.87094	2.71228	2.29444	2.05997	2.06687	2.67238	2.22338
miR-378a-3p	2.01384	6.09008	2.82317	3.37793	3.05754	5.18866	5.13391	11.3762	1.96414	2.5247	2.05606	2.45502	1.79971	1.84209	1.9575	2.25219	2.03208
miR-625-5p	1.9527	2.1164	0.990916	1.93638	3.08642	1.05578	1.54818	1.33465	9.06151	1.74241	2.36639	3.36218	2.01174	2.47279	2.45206	1.96064	3.54239
miR-15b-3p	2.15649	2.23473	3.58265	3.67497	2.20084	2.44296	2.83262	3.71178	1.64613	3.39726	2.96528	2.4144	2.88813	2.14024	2.48059	3.05826	1.81056
miR-10a-5p	2.38066	1.9685	2.20082	2.01501	2.71101	3.17117	2.27603	1.8677	2.96153	1.93046	2.71484	3.45696	2.25911	2.88561	2.52339	2.44942	2.72179
miR-125b-5p	1.51455	5.2421	2.01094	1.62187	1.85431	5.59455	4.54521	16.2889	1.27512	1.34374	2.05606	1.80512	1.94813	2.6792	1.41539	1.69481	1.16113
miR-660-5p	2.00365	1.90934	2.70714	2.11985	3.33669	3.02791	3.81736	3.43805	1.07757	2.06586	1.35916	1.59525	2.05414	1.9109	1.44868	2.02066	1.76022
miR-501-3p	2.46217	1.93892	1.94765	2.48679	3.27893	2.83691	3.56047	3.82703	1.41967	2.07338	1.36461	2.30609	1.57354	1.55541	1.37734	1.93491	1.61422
miR-92b-3p	2.16668	1.80088	1.85272	2.17227	2.01795	2.3594	3.9458	3.51008	1.92559	2.43444	1.70761	2.04883	1.79971	1.58982	1.56756	2.04639	2.02704
miR-125a-5p	1.82024	1.81074	1.02889	1.30735	2.8939	1.92963	1.65522	1.12575	3.29399	1.35126	2.67128	1.95405	1.13535	2.31225	4.41602	1.17172	5.49069
miR-148b-3p	2.12592	2.03752	2.62275	2.07617	1.19013	1.30887	1.14144	1.04075	2.75434	2.00568	4.01063	2.69874	2.39339	1.81916	2.68032	2.30365	2.14283
miR-99a-5p	1.19868	4.80825	1.37804	1.62187	1.43078	4.09038	4.40606	13.4652	1.06311	1.17825	1.60416	1.57494	1.28377	1.67009	0.897053	1.36037	0.979891
miR-22-5p	2.47236	1.84032	1.73669	1.70923	1.85431	2.02514	2.11548	1.56516	1.80995	1.96807	2.75295	3.01015	2.1955	2.31225	2.60423	2.57805	1.8005
miR-193a-5p	0.722837	6.13939	1.36749	2.06743	1.76768	7.2181	6.46117	7.11179	0.648737	1.02781	0.743934	1.14167	0.951589	0.976319	0.721104	1.19744	0.854032
miR-324-5p	2.17687	1.49521	1.43078	1.4384	2.07571	1.5715	1.75155	1.91092	3.84328	1.44905	2.55695	2.93568	1.91279	1.3146	1.94799	1.5919	2.81744
miR-192-5p	1.03565	5.06462	2.45398	2.58289	1.88319	3.971	3.71032	12.6152	0.52828	1.81011	0.901825	0.809946	1.17775	1.0004	0.987405	1.47185	0.82886
miR-330-3p	2.29914	1.78116	1.12488	1.52576	1.45003	1.11189	1.08792	0.254137	4.1661	1.22339	2.79651	2.45502	1.77144	1.57835	2.64703	1.94349	2.82751
miR-374b-5p	1.50437	1.16982	1.50462	1.40345	1.17088	0.817026	1.04297	0.759817	1.81477	2.14108	2.66039	1.58171	6.57038	1.81916	2.27135	3.25549	1.77532
miR-345-5p	1.86099	2.02766	1.6312	1.70923	1.91207	2.28777	1.94422	2.80415	2.15205	1.65967	1.48983	1.88635	1.17069	1.52101	1.70547	1.43755	1.70484
miR-365a-3p	0.457912	7.99311	1.49407	3.73613	1.4404	6.65702	4.45958	7.87535	0.324465	0.726931	0.798379	0.904724	0.732492	1.18846	0.740125	1.27462	0.632519
miR-143-3p	1.12736	1.74171	1.76833	1.35103	0.476862	1.1286	0.630875	0.854902	4.38293	1.1256	1.51705	3.4705	1.80678	1.64715	1.14433	2.68095	0.803688
miR-1246	1.20887	2.15584	1.66285	4.35643	2.05646	3.971	2.53292	1.83889	0.537916	1.04286	1.00527	0.470099	0.831439	1.64715	0.716349	2.14072	1.17623
miR-301a-3p	1.54512	1.15996	2.0004	1.99754	1.26714	1.29693	1.16285	0.879393	1.49676	1.60701	2.14317	1.338	2.6973	1.46368	1.99554	1.91776	1.94649
miR-328-3p	1.7591	1.43605	0.760961	1.33356	0.879221	0.754949	1.40903	0.478883	3.32772	0.899938	2.36095	2.64458	1.77851	1.0371	1.6484	1.70338	2.71675
miR-28-3p	1.63683	1.50507	1.03838	1.33356	1.07462	0.846871	1.09863	0.984563	2.35442	1.10303	2.39361	2.44148	1.68663	1.18846	1.98128	1.4204	2.41469
miR-629-5p	0.702458	1.22898	0.735645	1.25493	0.833017	1.98932	2.37236	2.76093	1.18839	1.95302	0.411821	1.73742	0.972792	0.527951	1.50574	0.813273	1.59912
miR-338-3p	1.6674	1.17968	0.890706	1.40345	0.612586	0.407558	0.207009	0.365069	2.07496	1.11808	1.94172	2.18423	2.02587	1.0864	2.97515	2.75813	2.10759
miR-18b-5p	1.2802	1.0022	1.74723	1.66555	1.83506	1.06891	1.70874	2.11262	1.14021	1.52427	1.37549	1.41246	1.37565	1.14947	1.53903	1.60048	1.56388
miR-377-3p	0.312204	1.32758	1.06053	0.62327	0.510552	0.421883	0.532401	0.257018	2.9808	0.94507	2.36639	0.749017	1.63008	0.9832	2.87053	0.948762	2.22338
miR-454-3p	1.55531	0.516085	1.27256	1.54324	1.55591	1.7625	0.969111	0.857783	0.759558	2.00568	0.978047	1.08751	3.70798	1.26873	1.2965	1.87488	1.47829
miR-532-5p	1.27001	0.868096	1.17762	1.15883	1.74843	1.61925	1.69803	1.98296	0.629464	1.13312	0.771157	0.985962	1.15655	1.14603	0.982649	1.09454	1.06548
miR-106b-3p	1.23944	0.839502	1.06159	1.06272	1.39228	0.905366	1.18426	1.25397	1.99305	1.14064	1.56061	1.84573	1.2343	1.19993	1.31552	1.12884	1.55885
miR-369-3p	0.692269	1.1501	0.596406	0.782277	0.358465	0.345481	0.669408	0.267103	2.55679	0.83224	1.9145	0.457913	1.07174	0.896049	2.42353	1.46327	2.10759
miR-33a-5p	1.23944	1.1994	1.16707	1.02778	0.829166	0.759724	0.503501	0.28151	2.15205	1.17825	2.42084	1.84573	1.24843	1.16553	1.63889	0.965912	1.45816
miR-30e-3p	1.43304	0.895705	0.709274	1.15883	2.35486	0.771662	0.747545	1.62279	1.82441	1.20834	1.40272	1.64264	1.75023	1.16553	1.50098	1.12027	1.44809
miR-197-3p	1.04584	0.900635	0.864335	1.28114	0.824354	0.844483	0.932719	0.591257	1.54012	0.650958	1.19583	1.46662	0.85971	1.10705	1.43441	1.01736	1.20644
miR-1280 (v18)	3.58301	1.03178	0.854841	1.19377	0.796439	0.577075	0.73363	0.64024	1.18357	0.952592	1.11416	1.19583	0.760763	0.907516	1.11104	0.983062	1.01513
miR-139-5p	1.77948	0.779354	0.600625	1.22872	1.1035	0.968637	0.985167	0.375154	0.827015	0.666002	0.918158	1.28384	0.972792	1.02104	1.54378	0.931611	1.57898
miR-495-3p	0.502746	0.870068	0.615393	0.578714	0.444134	0.318024	0.293709	0.123899	1.67986	0.892416	1.2176	0.728708	1.57354	0.858207	1.97652	1.12884	1.75015
let-7e-5p	1.45342	0.408609	0.345354	0.814602	1.50779	0.503061	1.24848	0.820325	0.730649	1.74993	0.651378	1.08074	0.533184	0.822659	1.27748	1.04309	1.18127
miR-590-5p	0.896057	0.885845	1.12488	1.0103	0.760823	0.680935	0.859934	0.821766	1.1643	0.847284	1.26661	1.04689	1.02227	0.709133	1.00643	0.814988	0.889273
miR-337-5p	0.327488	1.04164	0.493032	0.417086	0.451835	0.326381	0.729349	0.308883	2.26769	0.572729	0.869158	0.545922	0.789033	0.586434	1.76253	0.727521	1.84077
miR-450a-5p	0.627057	0.13055	1.18817	1.86649	1.09388	0.647509	0.585919	0.40829	1.23657	1.26852	0.749379	1.3583	0.880913	1.01875	1.4249	0.710371	0.843963
miR-620	0.243935	0.193655	1.08269	0.760435	1.53666	0.900591	0.872778	2.04058	0.346629	0.779585	0.513633	0.437604	0.73956	0.659824	0.466216	0.47198	0.452792
miR-409-3p	0.291825	0.844432	0.423412	0.405729	0.346914	0.337125	0.534542	0.193628	3.19762	0.653215	0.858269	0.558784	0.838507	0.498136	1.57231	0.667495	1.82567
miR-493-5p	0.293863	0.730053	0.496196	0.475622	0.494189	0.214165	0.339735	0.136289	1.93041	0.839762	1.1196	0.52155	1.02933	0.618542	1.87666	0.762679	1.65953
miR-421	0.801296	0.658073	0.789441	0.867022	0.833979	0.7836	0.892045	0.720918	0.957109	0.809673	1.20672	0.992732	0.536718	0.813485	0.99216	0.88016	0.924513
miR-132-3p	0.867527	0.54961	0.633325	0.815476	0.734834	0.782406	0.957337	0.870749	0.966746	0.635162	0.869158	0.918264	0.655454	0.815778	0.787679	0.808986	0.74831
miR-152-3p	1.00916	0.823725	0.592186	0.491348	0.960077	0.511417	0.463897	0.497612	1.38594	0.571224	1.25027	1.55463	0.796101	0.563499	1.09202	0.615186	1.05541
miR-425-3p	0.890962	0.635394	0.533116	0.731605	0.727133	0.458891	0.662986	0.316086	1.3763	0.67879	1.27205	1.25676	0.866777	0.818072	1.05398	0.768682	1.05037
miR-93-3p	0.573053	0.552568	0.643874	0.807613	0.802214	0.578269	1.01407	1.16609	0.682466	0.772063	0.733046	0.688089	0.690086	0.648357	0.792434	0.773827	0.733207
miR-432-5p	0.265332	0.599898	0.381219	0.320983	0.301673	0.239234	0.350438	0.169136	2.22432	0.611844	0.475521	0.397662	0.681605	0.449974	1.27748	0.600608	1.42292
miR-382-5p	0.255143	0.518057	0.34219	0.302637	0.218891	0.223715	0.38469	0.125484	1.73768	0.473438	0.727601	0.461298	0.640612	0.499283	1.37259	0.682072	1.51857
miR-487b-3p	0.201139	0.484533	0.294722	0.362046	0.346914	0.234459	0.329031	0.100992	1.46785	0.528349	0.705823	0.276481	0.656868	0.482082	1.54378	0.545727	1.6545
miR-133b	0.734045	2.14598	0.225103	0.239733	0.42392	0.226103	0.242331	0.153145	1.36185	0.683303	1.40816	0.958883	0.260372	0.652944	0.322129	0.851862	0.34707
miR-17-3p	0.572034	0.511155	0.463496	0.598808	0.582746	0.516192	0.839597	1.30584	0.764377	0.483216	0.673156	0.715168	0.510568	0.564646	0.516623	0.431676	0.723138
miR-431-5p	0.239859	0.563415	0.324257	0.341951	0.287234	0.180739	0.35579	0.138162	1.41003	0.574985	0.624156	0.407139	0.711289	0.402958	1.02545	0.470265	1.12589
miR-133a-3p	0.680042	1.62339	0.20928	0.185566	0.352689	0.167607	0.213431	0.129085	1.16911	0.503526	1.50072	0.749017	0.222207	0.690785	0.338297	0.633194	0.317367
miR-196b-5p	0.51803	0.753717	0.406535	0.58745	0.503814	0.440984	0.436068	0.594138	0.687284	0.589277	0.486955	0.566231	0.520462	0.413279	0.568932	0.406808	0.551969
miR-32-5p	0.447723	0.432273	0.933954	0.533283	0.265095	0.313249	0.292639	0.439985	0.416495	0.824718	0.874602	0.394954	1.17775	0.358236	0.592709	0.428246	0.481488
miR-1-3p	0.591394	1.33744	0.229322	0.309626	0.299747	0.0817742	0.0753539	0.040051	0.778832	0.57649	1.56061	0.809946	0.28935	0.84674	0.296925	0.853577	0.322905
miR-96-5p	0.297939	0.312964	0.608009	1.13262	0.347876	0.261916	0.743264	0.820325	0.0522305	0.564455	0.13633	0.0815091	0.642026	0.180494	0.198489	1.07739	0.123544
miR-224-5p	0.280617	0.206474	0.356957	0.20566	0.499001	0.189095	0.317257	0.0522968	0.807742	0.235741	1.46805	0.665071	0.732492	0.694226	0.630752	0.327916	0.703001
miR-28-5p	0.542484	0.316908	0.327422	0.442422	0.372903	0.28818	0.301202	0.269984	0.730649	0.475694	0.640489	0.884415	0.817304	0.415572	0.592709	0.47541	0.74831
miR-4732-3p	0.752386	0.36621	0.474045	0.402234	0.704994	0.666609	0.806415	0.803037	0.16787	0.546402	0.177164	0.275127	0.345891	0.306634	0.244141	0.334776	0.256955
miR-576-5p	0.493575	0.381	0.764125	0.811108	0.496114	0.596176	0.522768	0.637358	0.299892	0.482464	0.403654	0.36652	0.422222	0.476348	0.516623	0.428246	0.303271
miR-103a-2-5p	0.550636	0.349447	0.463496	0.456401	0.441247	0.372938	0.424294	0.380917	0.44155	0.417775	0.558822	0.508687	0.781966	0.491256	0.583198	0.459974	0.521763
miR-195-5p	0.659663	0.38593	0.46877	0.495716	0.39408	0.526936	0.271231	0.526426	0.480578	0.423792	0.479877	0.568262	0.430703	0.519924	0.583198	0.530291	0.50666
miR-483-5p	0.122681	1.55437	0.287338	0.349814	0.344026	1.44018	1.44114	2.68889	0.156788	0.231228	0.148852	0.392923	0.129621	0.126598	0.138571	0.303906	0.18597
miR-339-3p	0.586299	0.364238	0.232486	0.318362	0.379642	0.162832	0.317257	0.17634	0.851106	0.275608	0.640489	0.735478	0.386884	0.458001	0.564177	0.456544	0.677829
miR-381-3p	0.164457	0.52003	0.232486	0.224007	0.20734	0.191483	0.259457	0.119433	1.07757	0.367377	0.384054	0.356365	0.388297	0.222923	0.825722	0.27818	0.879204
miR-874-3p	0.341753	0.138438	0.171306	0.251964	0.319962	0.291761	0.420012	0.280069	0.206898	0.729188	0.18533	0.183057	0.191816	0.173614	0.162824	0.277322	0.178922
miR-154-5p	0.159362	0.308034	0.200841	0.174208	0.192901	0.156863	0.248754	0.0646867	1.10648	0.310962	0.372076	0.296791	0.329636	0.29746	0.86852	0.411096	0.808723
miR-127-3p	0.133889	0.393818	0.208225	0.256332	0.190976	0.181933	0.193094	0.126204	1.13539	0.503526	0.324165	0.262264	0.410914	0.247004	0.863765	0.294473	0.788585
miR-34a-5p	0.22865	2.14598	0.24198	0.334088	0.252581	0.782406	0.986237	1.43838	0.225208	0.165034	0.19513	0.403754	0.218673	0.249297	0.131438	0.282468	0.170363
miR-424-5p	0.317298	0.126606	0.59957	0.621523	0.351727	0.201033	0.242331	0.200831	0.311937	0.452376	0.290953	0.502594	0.389711	0.535978	0.476678	0.477125	0.444234
miR-374c-5p	0.274503	0.296202	0.366451	0.366414	0.342101	0.234459	0.126732	0.112661	0.533098	0.590782	0.537044	0.535767	0.702808	0.313514	0.578443	0.329631	0.4246
miR-769-5p	0.624	0.251831	0.202951	0.311373	0.439322	0.308474	0.246613	0.225323	0.687284	0.27636	0.459732	0.67658	0.299245	0.385757	0.409627	0.294473	0.459337
miR-141-3p	0.428363	0.287328	0.400206	0.386508	0.401781	0.310861	0.32475	0.190747	0.414086	0.191361	0.26482	0.445728	0.301365	0.312367	0.219888	0.267032	0.290182
miR-337-3p	0.0892593	0.377056	0.266241	0.264195	0.119745	0.144925	0.139576	0.0785173	0.831833	0.198131	0.498933	0.264972	0.511981	0.255031	0.725859	0.245594	0.743276
miR-181d-5p	0.343791	0.263663	0.250419	0.168093	0.310336	0.155669	0.165265	0.0726105	1.09684	0.304944	0.507644	0.457913	0.333876	0.327275	0.384424	0.353642	0.627485
miR-4732-5p	0.349905	0.381	0.322148	0.270311	0.350764	0.667803	0.516346	0.625833	0.126914	0.438836	0.146674	0.204044	0.254718	0.266498	0.165677	0.289328	0.278099
miR-497-5p	0.337677	0.285356	0.385438	0.265943	0.329587	0.394426	0.336524	0.353544	0.325911	0.229723	0.311642	0.484993	0.280869	0.36741	0.302156	0.357929	0.26652
miR-181c-5p	0.321374	0.228166	0.258857	0.189934	0.286271	0.166414	0.187743	0.0775088	0.639101	0.322997	0.564266	0.493794	0.345891	0.384611	0.454803	0.359644	0.457826
miR-193b-3p	0.0764206	2.48123	0.160757	0.348941	0.178462	1.26111	1.17355	2.99144	0.0517487	0.0478402	0.0493815	0.0733853	0.0822675	0.0729315	0.0653388	0.106676	0.112468
miR-375	0.158344	0.197599	0.265186	0.148872	0.298785	0.504254	0.684393	0.756935	0.107159	0.190609	0.0791628	0.931804	0.172734	0.146092	0.0639121	0.19843	0.0877996
miR-551b-3p	0.330545	0.414525	0.258857	0.15324	0.249693	0.131794	0.217713	0.0703054	0.740285	0.404987	0.541944	0.363135	0.355079	0.316954	0.392984	0.276465	0.434165
miR-518a-5p	0.024047	1.13038	0.0416661	0.135767	0.0204067	0.155669	0.0427077	0.0580596	0.104268	0.024898	0.0417592	0.0997877	0.0602164	0.00848574	0.0470306	0.0867812	0.220707
miR-505-3p	0.262276	0.401707	0.264132	0.327099	0.258356	0.536487	0.424294	0.452951	0.270982	0.251537	0.256653	0.329963	0.281575	0.24127	0.240812	0.256742	0.302768
miR-15a-3p	0.279598	0.291272	0.288393	0.291279	0.361353	0.166414	0.390042	0.190747	0.383248	0.375651	0.472255	0.141084	0.324688	0.214896	0.340199	0.231016	0.324415
miR-21-3p	0.308128	0.21239	0.236706	0.286037	0.259319	0.141344	0.200587	0.120729	0.348557	0.239502	0.470621	0.399693	0.303485	0.277965	0.348759	0.234446	0.277596
miR-376b-3p	0.108415	0.288314	0.199786	0.18906	0.0976056	0.0965771	0.0762102	0.0612291	0.464678	0.309457	0.406376	0.195243	0.451199	0.201135	0.41153	0.28161	0.511694
miR-550a-3p	0.335639	0.211404	0.277845	0.292153	0.414294	0.247591	0.466038	0.540833	0.0816222	0.321492	0.168997	0.141761	0.268854	0.213749	0.191832	0.267032	0.203087
miR-29b-2-5p	0.27756	0.224222	0.286283	0.276427	0.303598	0.296536	0.337594	0.317527	0.244963	0.329014	0.247397	0.275127	0.263906	0.236683	0.219888	0.263602	0.258465
miR-183-5p	0.23884	0.138438	0.248309	0.457275	0.301673	0.226103	0.291568	0.320408	0.0322345	0.293661	0.072085	0.122805	0.533891	0.135772	0.103382	0.718946	0.144688
miR-483-3p	0.181779	0.492421	0.262022	0.25808	0.267982	0.700035	0.390042	1.13872	0.111014	0.147733	0.142863	0.141761	0.0964028	0.222923	0.117648	0.253312	0.13613
miR-136-3p	0.0983279	0.326769	0.292612	0.184692	0.101648	0.0928764	0.12352	0.0824071	0.542735	0.234989	0.344309	0.134991	0.296418	0.172467	0.5404	0.161557	0.363684
miR-1224-3p	0.36417	0.0636972	0.350628	0.0815127	0.383492	0.166414	0.173828	0.470239	0.130769	0.152998	0.137419	0.0950488	0.161425	0.238977	0.134767	0.273892	0.154253
miR-628-3p	0.328507	0.16013	0.172361	0.198671	0.210227	0.168801	0.190954	0.106467	0.325911	0.203396	0.295309	0.380737	0.244824	0.257324	0.408201	0.226729	0.413524
let-7a-3p	0.186874	0.275495	0.426577	0.265943	0.171724	0.227297	0.158843	0.231086	0.184252	0.270342	0.376976	0.218937	0.329636	0.199988	0.274575	0.166702	0.16835
miR-532-3p	0.234764	0.211404	0.198732	0.287784	0.242955	0.270273	0.381479	0.401086	0.244481	0.192865	0.217453	0.0159769	0.256132	0.180494	0.191832	0.223299	0.274575
miR-296-3p	0.468102	0.0982081	0.429741	0.263322	0.279533	0.153282	0.253035	0.442866	0.131733	0.169547	0.129252	0.0788012	0.0935758	0.338742	0.148558	0.195858	0.0456115
let-7b-3p	0.198082	0.254789	0.302106	0.269437	0.254506	0.393233	0.254105	0.378035	0.17317	0.195122	0.266453	0.258879	0.205952	0.247004	0.272673	0.195	0.174391
miR-503-5p	0.249029	0.0685287	0.260967	0.228375	0.20734	0.0767603	0.200587	0.0508561	0.370721	0.162777	0.110741	0.491763	0.204538	0.24127	0.373962	0.332204	0.562038
miR-200c-3p	0.275522	0.159144	0.169196	0.199544	0.30071	0.155669	0.144928	0.0664155	0.337956	0.189104	0.228886	0.363135	0.271681	0.24127	0.270771	0.216438	0.280616
miR-23a-5p	0.275522	0.162102	0.128057	0.152367	0.225629	0.179545	0.184531	0.0707376	0.494551	0.152246	0.341587	0.354334	0.191109	0.229803	0.31024	0.195	0.312836
miR-188-5p	0.213366	0.22225	0.222993	0.16984	0.268945	0.320412	0.327961	0.252696	0.0946316	0.222201	0.146674	0.173579	0.187576	0.199988	0.13762	0.217296	0.152743
miR-7-1-3p	0.211328	0.181823	0.245145	0.268564	0.190976	0.180739	0.15028	0.15617	0.319165	0.246272	0.278431	0.256849	0.233515	0.23783	0.281708	0.220726	0.226748
miR-136-5p	0.0719373	0.293244	0.234596	0.129651	0.0965468	0.082968	0.0737484	0.0459578	0.444441	0.310962	0.292042	0.086925	0.458267	0.150679	0.406774	0.137546	0.357642
miR-485-3p	0.101588	0.16013	0.102847	0.158482	0.0976056	0.0709108	0.12245	0.0361612	0.643919	0.137954	0.227797	0.114681	0.301365	0.183934	0.421516	0.279037	0.427117
miR-2355-5p	0.23884	0.209432	0.163922	0.212649	0.124558	0.115439	0.11089	0.0543138	0.312419	0.1876	0.463543	0.361104	0.163546	0.282552	0.375389	0.100673	0.236314
miR-223-5p	0.241897	0.143368	0.17658	0.24148	0.212153	0.245203	0.145998	0.12606	0.297001	0.177821	0.238686	0.371259	0.1692	0.264205	0.312142	0.196715	0.248396
miR-23c	0.172609	0.131536	0.131222	0.229249	0.306485	0.109589	0.163124	0.689223	0.23099	0.244767	0.243586	0.166809	0.350132	0.217189	0.233679	0.129829	0.243865
miR-296-5p	0.164457	0.093278	0.144935	0.15324	0.212153	0.296536	0.362213	0.336256	0.0681309	0.216184	0.160286	0.256849	0.167079	0.187374	0.174712	0.166702	0.115489
miR-181b-5p	0.269408	0.071684	0.214554	0.260701	0.220816	0.193871	0.125661	0.142484	0.165461	0.141715	0.252297	0.234508	0.186162	0.205722	0.168055	0.213866	0.192515
miR-101-5p	0.147135	0.134494	0.263077	0.236238	0.159211	0.197452	0.15135	0.278628	0.166424	0.206405	0.202753	0.174933	0.249064	0.214896	0.152362	0.16413	0.151736
miR-627-5p	0.117586	0.190697	0.215609	0.225754	0.118782	0.0934733	0.255176	0.278628	0.0845132	0.0943265	0.213642	0.229092	0.153651	0.213749	0.223217	0.17442	0.190501
miR-500b-5p	0.158344	0.120689	0.191348	0.161977	0.218891	0.259529	0.223065	0.246933	0.135105	0.193618	0.0824295	0.11265	0.160012	0.149533	0.120025	0.166702	0.114985
miR-342-5p	0.177703	0.072177	0.196622	0.347193	0.163061	0.230878	0.202728	0.17634	0.190516	0.192865	0.13143	0.150562	0.141636	0.143799	0.126683	0.117823	0.123544
miR-221-5p	0.124718	0.094757	0.133332	0.141883	0.111082	0.120572	0.102862	0.0489832	0.142815	0.195122	0.283875	0.250079	0.254718	0.226363	0.209426	0.16756	0.218693
miR-550a-5p	0.195025	0.107871	0.133332	0.151493	0.266057	0.180739	0.277653	0.465917	0.116796	0.177821	0.117274	0.128898	0.166373	0.105957	0.123354	0.143549	0.150226
miR-500a-5p	0.197063	0.094264	0.213499	0.175956	0.193864	0.29773	0.188813	0.257018	0.0830677	0.251537	0.118363	0.15327	0.254012	0.122011	0.133341	0.235304	0.149219
miR-29c-5p	0.129813	0.156186	0.212445	0.186439	0.144772	0.08643	0.162054	0.259899	0.193889	0.212423	0.223442	0.0936949	0.184749	0.161	0.206098	0.163272	0.176405
miR-664a-3p	0.15223	0.114773	0.131222	0.170714	0.15536	0.118543	0.0810269	0.109924	0.211235	0.192865	0.264275	0.206075	0.29147	0.16444	0.203244	0.146122	0.180936
miR-10a-3p	0.13287	0.129564	0.179745	0.123536	0.110119	0.168801	0.104789	0.0981106	0.181843	0.152246	0.164641	0.189827	0.0822675	0.170174	0.17709	0.182995	0.110454
miR-20a-3p	0.116567	0.157172	0.135441	0.0600206	0.105306	0.226103	0.163124	0.0796698	0.11005	0.0868045	0.0622849	0.102496	0.211606	0.126598	0.0553525	0.196715	0.0696758
miR-501-5p	0.177703	0.0926863	0.154428	0.195176	0.227554	0.21894	0.231628	0.231086	0.10475	0.195122	0.0895073	0.122128	0.137395	0.113755	0.0962486	0.172705	0.116999
miR-323a-3p	0.0581816	0.13548	0.0748936	0.0871915	0.0668993	0.0561079	0.102434	0.0296781	0.369757	0.138707	0.165186	0.108589	0.118313	0.0787798	0.310716	0.123826	0.347574
miR-1285-3p	0.135927	0.0898269	0.17658	0.142756	0.309373	0.152088	0.166335	0.167696	0.0955953	0.124415	0.128708	0.120774	0.108418	0.133478	0.0933954	0.128114	0.111461
miR-500a-3p	0.125737	0.108857	0.119619	0.168093	0.225629	0.135375	0.284076	0.258459	0.122578	0.128176	0.14123	0.103173	0.122553	0.124305	0.124781	0.134116	0.17137
miR-215-5p	0.0871195	0.310992	0.164977	0.189934	0.0895199	0.355031	0.17918	0.801596	0.0362337	0.131937	0.0835184	0.114004	0.0638209	0.0553867	0.093871	0.116966	0.0686689
miR-338-5p	0.169552	0.0858828	0.129112	0.168966	0.111082	0.107321	0.0635799	0.107331	0.166906	0.123662	0.201119	0.2318	0.0921622	0.123158	0.151411	0.171847	0.157274
miR-4257	0.262276	0.088545	0.0120252	0.0059409	0.217928	0.0216075	0.0418514	0.00965258	0.286882	0.407996	0.0835184	0.0186848	0.0069263	0.0802706	0.087261	0.112678	0.0434467
miR-205-5p	0.0958824	0.109843	0.186074	0.066573	0.226591	0.138956	0.114958	0.183543	0.056567	0.0627339	0.0482381	0.221645	0.0727969	0.212602	0.0529748	0.115251	0.0586002
let-7g-3p	0.116567	0.0972221	0.182909	0.140135	0.0651667	0.0626737	0.128872	0.174899	0.182807	0.161273	0.0949518	0.101819	0.0843878	0.120291	0.109564	0.0520515	0.133109
miR-589-5p	0.121662	0.118717	0.125948	0.133146	0.129371	0.136569	0.135295	0.174899	0.107641	0.145476	0.104752	0.130929	0.0921622	0.0901324	0.110515	0.112678	0.110454
miR-491-5p	0.134908	0.0861786	0.0806952	0.0938313	0.110119	0.0823711	0.0835957	0.0266526	0.212198	0.0950787	0.157019	0.160039	0.150117	0.0943752	0.231301	0.140119	0.239838
miR-135a-5p	0.1237	0.103533	0.11329	0.149746	0.126483	0.0994422	0.12138	0.0860088	0.175579	0.169547	0.13633	0.137699	0.154358	0.0642164	0.177565	0.157269	0.151233
miR-379-5p	0.0456486	0.0732616	0.0638177	0.0657868	0.063049	0.0694782	0.0579069	0.0243476	0.196298	0.151494	0.124352	0.0794782	0.224327	0.0710968	0.236532	0.108391	0.260982
miR-331-5p	0.0958824	0.104519	0.0993658	0.0990733	0.137071	0.107202	0.169546	0.159051	0.138478	0.11614	0.0748072	0.105881	0.0942825	0.108021	0.10671	0.112678	0.126061
miR-378a-5p	0.09629	0.221264	0.0969397	0.135767	0.129371	0.193871	0.251965	0.507697	0.0869223	0.0830434	0.0813406	0.116035	0.0858014	0.0842841	0.0796049	0.0955279	0.0832686
miR-335-3p	0.0326061	0.0833191	0.137551	0.0881525	0.114932	0.0402305	0.0336096	0.0208899	0.0927043	0.0645392	0.196764	0.111297	0.238463	0.140359	0.3188	0.0938128	0.213156
miR-199b-5p	0.0697975	0.0700078	0.0958848	0.272058	0.0649741	0.168801	0.0357503	0.0963817	0.0955953	0.113884	0.109652	0.0923409	0.105591	0.119488	0.120025	0.0946703	0.100889
miR-579-3p	0.1614	0.0920947	0.0685645	0.120041	0.118782	0.0368879	0.0513777	0.205153	0.0715037	0.149237	0.123808	0.0815091	0.0843878	0.102402	0.139998	0.106676	0.104413
miR-651-5p	0.104442	0.148298	0.149154	0.146251	0.112044	0.132988	0.0223707	0.0257882	0.0633126	0.13645	0.17063	0.147177	0.0559758	0.0723582	0.0834092	0.136689	0.0591036
miR-100-5p	0.0557361	0.137452	0.0501048	0.0684951	0.0742149	0.117468	0.160983	1.96855	0.0166714	0.0291856	0.0344091	0.0815091	0.0836811	0.0733902	0.0194019	0.0567679	0.0255243
miR-206	0.121662	1.52479	0.0429319	0.0249867	0.250656	0.20939	0.0789932	0.0939326	0.0118049	0.0364067	0.0299447	0.0241684	0.108418	0.0418554	0.0596323	0.0829223	0.059607
miR-150-3p	0.140003	0.0681343	0.118564	0.265943	0.0973168	0.156863	0.111532	0.0966699	0.0604216	0.035805	0.047857	0.0611318	0.0539969	0.10137	0.0356177	0.0513655	0.0636345
miR-214-3p	0.0807002	0.0873618	0.0943026	0.0643015	0.0977981	0.205808	0.129943	0.159051	0.0356555	0.0760479	0.0639183	0.0774472	0.0843878	0.152973	0.0433214	0.0955279	0.0570899
miR-1296-5p	0.0851835	0.0506817	0.0844926	0.0800274	0.0916376	0.0928764	0.0944065	0.0563307	0.20738	0.109371	0.117819	0.132283	0.0942825	0.0973567	0.102906	0.0803497	0.134619
miR-518f-5p	0.0808021	0.133508	0.101159	0.0809011	0.0868247	0.168801	0.103076	0.166255	0.0472194	0.0920699	0.0450803	0.0563252	0.0971096	0.0994208	0.0610589	0.0507653	0.0565864
miR-654-5p	0.0607289	0.106885	0.0507377	0.0394022	0.0726748	0.049542	0.0434569	0.0259323	0.276764	0.106362	0.0726294	0.0821861	0.0822675	0.102288	0.155691	0.0631136	0.213156
miR-2355-3p	0.128794	0.064486	0.0855474	0.0726887	0.0800867	0.0588536	0.0474173	0.0283815	0.156306	0.0798842	0.144497	0.128898	0.0829743	0.140359	0.147607	0.0884104	0.112971
miR-200b-3p	0.0869157	0.0970248	0.0911381	0.0731255	0.0789316	0.138956	0.0637939	0.264221	0.0806585	0.0753709	0.076985	0.153947	0.0729382	0.0737342	0.0758006	0.098958	0.0495886
miR-181a-2-3p	0.203177	0.103533	0.121728	0.0900746	0.0925039	0.108037	0.0781369	0.0813986	0.0768039	0.0920699	0.0693627	0.0991108	0.0978164	0.0940312	0.100528	0.0707455	0.0726964
miR-204-5p	0.0754017	0.132522	0.0433539	0.0421979	0.092889	0.0748503	0.0307196	0.327611	0.0705401	0.178573	0.0737183	0.0636367	0.114072	0.0727022	0.140474	0.0955279	0.0832686
miR-1271-5p	0.103626	0.0804596	0.0584381	0.0611563	0.0864397	0.0703139	0.0923728	0.0577714	0.119205	0.0519021	0.103663	0.134314	0.080854	0.0999942	0.138096	0.0710885	0.146702
miR-1825	0.0800888	0.0229744	0.120674	0.132272	0.0875948	0.132988	0.110034	0.152424	0.0599398	0.0551366	0.0622849	0.0257932	0.0607112	0.0720142	0.0328596	0.0589117	0.0550761
miR-362-3p	0.0748922	0.0930807	0.118564	0.11742	0.0759476	0.0894144	0.0951557	0.121594	0.0369083	0.100344	0.0622849	0.0710158	0.092869	0.0996502	0.0648632	0.0759764	0.0419364
miR-182-5p	0.0690842	0.037962	0.0766868	0.141883	0.0886536	0.0716271	0.0715006	0.0658392	0.0445212	0.181582	0.0337014	0.0519925	0.329636	0.0631844	0.0505971	0.239591	0.0494376
miR-145-3p	0.0691861	0.124634	0.0518981	0.0861431	0.130333	0.0969353	0.00995442	0.205153	0.116796	0.20114	0.0715405	0.0330369	0.0244541	0.136919	0.0458417	0.0395317	0.0487328
let-7f-1-3p	0.0718354	0.0828261	0.114345	0.106063	0.0653592	0.0840424	0.0636869	0.0645426	0.0743947	0.0853	0.153208	0.0984338	0.100643	0.0847428	0.117172	0.0760621	0.0701792
miR-598-3p	0.0963919	0.0664581	0.0831213	0.115673	0.0589099	0.0513327	0.0588702	0.0530172	0.0912588	0.0681498	0.123263	0.0815091	0.106298	0.0997648	0.0724718	0.0912403	0.0757171
miR-130b-5p	0.0797831	0.0582741	0.0787965	0.0751349	0.0552521	0.0442894	0.0500932	0.0237713	0.084995	0.0629596	0.160286	0.142438	0.104177	0.0774038	0.118599	0.089954	0.0973649
miR-18a-3p	0.0771339	0.055316	0.0599148	0.0999469	0.118782	0.0777154	0.155632	0.134416	0.0830677	0.0715347	0.0633738	0.0727083	0.0907487	0.0605469	0.0772272	0.0837798	0.110958
miR-30a-3p	0.0869157	0.088052	0.0709906	0.0537302	0.0879798	0.102904	0.107679	0.343459	0.0589761	0.0686763	0.0506337	0.0774472	0.0484841	0.0716701	0.0596323	0.0716888	0.0737033
miR-297	0.0930294	0.0700078	0.0993658	0.0709414	0.0545783	0.138956	0.0841309	0.0959495	0.0743947	0.0583711	0.0283658	0.0199034	0.0448796	0.0404793	0.0321463	0.0469064	0.04833
miR-219a-5p	0.102302	0.0537384	0.0928258	0.0704172	0.0551558	0.0576598	0.0366066	0.0803902	0.0652399	0.0655171	0.0998519	0.0710158	0.111952	0.0736196	0.10148	0.0722033	0.0711861
miR-191-3p	0.0730581	0.138438	0.05886	0.0607195	0.0627602	0.0694782	0.0875561	0.04639	0.0531941	0.111627	0.0660961	0.0930179	0.0602871	0.0973567	0.0368065	0.0737468	0.0696758
miR-29a-5p	0.0604232	0.0577811	0.0956739	0.125283	0.0551558	0.0721046	0.043564	0.0622375	0.0580125	0.0898133	0.0938629	0.087602	0.0921622	0.0580241	0.0791293	0.0267547	0.0706827
miR-539-5p	0.0210921	0.038948	0.0287971	0.0375675	0.042161	0.0287702	0.0382121	0.0132543	0.138478	0.106362	0.047857	0.0396037	0.10347	0.0509145	0.130963	0.0473352	0.122033
miR-650	0.0207864	0.0202135	0.0386071	0.0151144	0.0120322	0.0223238	0.014664	0.0282374	0.00732383	0.00722117	0.0155712	0.0142844	0.00600751	0.013302	0.0130297	0.0105475	0.0135425
miR-454-5p	0.0734657	0.047132	0.0958848	0.106936	0.0631452	0.0633899	0.0753539	0.0576273	0.0541578	0.0594242	0.092774	0.0760932	0.0787337	0.0363511	0.0910177	0.0716888	0.051552
miR-369-5p	0.0275114	0.0484138	0.0761594	0.0448189	0.0300325	0.0233982	0.0354292	0.0152712	0.159679	0.0543844	0.0971296	0.0481337	0.0629021	0.0498824	0.149033	0.068859	0.101392
miR-411-5p	0.0308739	0.0524565	0.0265819	0.0309276	0.02984	0.02113	0.0269733	0.0145509	0.0980044	0.0890611	0.0699072	0.0387236	0.128914	0.0334843	0.114795	0.0510225	0.111965
miR-374a-3p	0.0517622	0.0356941	0.107594	0.0829979	0.0523644	0.0699558	0.0366066	0.0713138	0.0385465	0.123662	0.0584738	0.0460351	0.134568	0.0323376	0.0453662	0.0517085	0.0279911
miR-487a-3p	0.0297531	0.0427935	0.0541132	0.0419358	0.0377331	0.0291283	0.0251536	0.0158475	0.110532	0.065141	0.0666405	0.0347294	0.0886284	0.0756837	0.126683	0.0901255	0.107434
miR-1254	0.0147747	0.0915031	0.01308	0.0131923	0.0239682	0.018623	0.0218355	0.115687	0.118723	0.0127123	0.0242824	0.0117796	0.00947066	0.0142194	0.00851211	0.0147494	0.0110756
miR-301b-3p	0.0573664	0.0438781	0.0602313	0.0836095	0.0403321	0.0317547	0.0271873	0.0193052	0.0782494	0.0714595	0.0971296	0.0835401	0.0921622	0.0761424	0.108613	0.0577969	0.0762205
miR-1299	0.047177	0.0324402	0.0186706	0.0237636	0.0236795	0.0346197	0.0857365	0.054746	0.0642763	0.015345	0.0499804	0.0640429	0.0576721	0.729774	0.00989117	0.0517085	0.012888
miR-30d-3p	0.061646	0.0647818	0.0405058	0.0487503	0.0482253	0.0504971	0.026117	0.0433646	0.0927043	0.043327	0.100396	0.084894	0.0739984	0.0627257	0.0838847	0.0570252	0.0797446
miR-654-3p	0.0294474	0.0703036	0.0371303	0.0203563	0.0250271	0.0156386	0.0157344	0.0141187	0.106677	0.057995	0.0862406	0.0400099	0.0429007	0.0198383	0.129061	0.0541096	0.059607
miR-193a-3p	0.0540039	0.142382	0.0761594	0.0795906	0.0721935	0.118423	0.084238	0.133551	0.0167677	0.0327209	0.0461692	0.0264025	0.0588029	0.0501118	0.0318134	0.019723	0.0310621
miR-411-3p	0.0265944	0.047132	0.0301684	0.0302287	0.0283961	0.024592	0.020337	0.0211781	0.11005	0.0494951	0.0570038	0.0340524	0.0645277	0.0452955	0.102431	0.040475	0.113475
miR-362-5p	0.0450372	0.0374689	0.0613916	0.0475272	0.0719047	0.0787898	0.078458	0.111077	0.0301626	0.0571676	0.0395814	0.0450873	0.0689097	0.0557307	0.0383283	0.0391887	0.0442018
miR-508-5p	0.0332175	0.00986025	0.0322781	0.0151144	0.00760438	0.0489452	0.061225	0.0783732	0.0215378	0.210918	0.0127401	0.0835401	0.00657292	0.0176595	0.0696186	0.0288985	0.0169155
miR-99b-3p	0.0582835	0.047625	0.0186706	0.0334613	0.0482253	0.039753	0.0419584	0.0223306	0.0835495	0.0257254	0.0622849	0.04089	0.0182346	0.0654778	0.14618	0.039789	0.128578
miR-23b-5p	0.0560418	0.0645846	0.0411387	0.0400137	0.0434124	0.0489452	0.0485947	0.0412036	0.0647581	0.0369333	0.0873295	0.0754162	0.0573187	0.0519465	0.0648632	0.0456201	0.0540692
let-7f-2-3p	0.0303645	0.0423005	0.0567503	0.0281319	0.0282999	0.0408274	0.049451	0.0233391	0.0556033	0.0212874	0.0944074	0.0505032	0.0536435	0.0574508	0.0748495	0.0364447	0.0601105
miR-19b-1-5p	0.0450372	0.0395396	0.0428265	0.0386159	0.0556371	0.0482289	0.0450625	0.0479748	0.0527123	0.0553623	0.0536826	0.0472536	0.0551277	0.0526346	0.0441298	0.0487072	0.045108
miR-153-3p	0.040452	0.0217911	0.0610752	0.0422852	0.0435086	0.0133704	0.0165907	0.0613731	0.0406184	0.0366324	0.0425759	0.0343909	0.038236	0.0386445	0.074374	0.0355871	0.0446549
miR-181c-3p	0.043305	0.0397368	0.0306958	0.0290056	0.0348454	0.0278152	0.029221	0.0172882	0.0782494	0.0336236	0.0704516	0.062892	0.045233	0.0430021	0.0544014	0.0542811	0.0555795
miR-431-3p	0.0108008	0.0102547	0.0107594	0.0160754	0.0109734	0.0105053	0.0127374	0.00979665	0.0317045	0.0521278	0.0111612	0.0100871	0.0112376	0.0151367	0.0201152	0.0102903	0.0232588
miR-193b-5p	0.0142652	0.153228	0.0174048	0.0366064	0.0166526	0.185514	0.148139	0.182102	0.00925116	0.0175264	0.0135023	0.0140136	0.00932931	0.0223611	0.0146941	0.0258971	0.020641
let-7e-3p	0.0360705	0.0423005	0.0222571	0.0328497	0.0346529	0.0269795	0.034787	0.0170001	0.0710219	0.00992911	0.0561326	0.0310737	0.0164676	0.0518318	0.0914933	0.0201518	0.0837721
miR-203a-3p	0.0323004	0.0498929	0.04251	0.0275204	0.0389845	0.0647031	0.0520199	0.114822	0.027898	0.0561145	0.0235202	0.0268763	0.0277759	0.0496531	0.0266301	0.0345581	0.0219499
miR-637	0.0266963	0.0234674	0.10791	0.0201816	0.0244495	0.0210106	0.0317899	0.0416358	0.0157077	0.0652162	0.0227579	0.00724375	0.0161849	0.0309615	0.0417046	0.0241821	0.0278401
miR-211-5p	0.0254735	0.014889	0.0473623	0.0191332	0.0313801	0.0690007	0.035001	0.0236272	0.0117567	0.0601764	0.0253713	0.0308029	0.0303202	0.0667392	0.0195446	0.0323286	0.0149521
miR-671-3p	0.051049	0.0346095	0.0338603	0.036257	0.0331128	0.0241144	0.0298633	0.0133984	0.0560851	0.0320439	0.0501982	0.0403484	0.0497563	0.0473596	0.03985	0.0285555	0.0477259
miR-485-5p	0.0130425	0.0259325	0.0216242	0.0148523	0.0240645	0.0156386	0.0211933	0.012678	0.107641	0.0290351	0.033048	0.0218666	0.0214857	0.0259159	0.0563036	0.0475924	0.0626277
miR-493-3p	0.0172201	0.0283975	0.0273203	0.0240257	0.0231019	0.0174293	0.0244044	0.0171441	0.0724674	0.0243714	0.0346269	0.0213251	0.0443142	0.0227051	0.074374	0.0285555	0.0676621
miR-299-3p	0.0367838	0.0368773	0.0245777	0.0172111	0.0228131	0.0177874	0.020337	0.0164238	0.053676	0.029336	0.0417048	0.0307352	0.0429714	0.0314202	0.0658143	0.0312995	0.049639
miR-429	0.0238432	0.0489068	0.0375523	0.0405379	0.0311876	0.0390367	0.0278296	0.0612291	0.022116	0.0195573	0.0445903	0.0477952	0.0319458	0.0260306	0.0327169	0.0205805	0.0228561
miR-1291	0.0274095	0.0447655	0.0400839	0.0689319	0.0468776	0.0494227	0.0521269	0.0609409	0.0163341	0.0185042	0.0129034	0.0134043	0.016821	0.0284387	0.013315	0.0186082	0.0168148
miR-25-5p	0.042388	0.0304682	0.0319616	0.0524197	0.0267597	0.0373654	0.0397107	0.0586358	0.0323309	0.0305395	0.0222679	0.0125919	0.0306736	0.0392179	0.0193068	0.0338721	0.0269843
miR-1238-3p	0.0377008	0.039441	0.0273203	0.0304908	0.0352304	0.0479901	0.0355362	0.0530172	0.0222606	0.0513756	0.0184568	0.0188879	0.016609	0.034975	0.0238719	0.0350726	0.0160597
miR-542-5p	0.0267982	0.0151848	0.0401894	0.0397516	0.0418722	0.0282927	0.0364995	0.025212	0.0413411	0.0178273	0.018239	0.0408223	0.0183052	0.0331403	0.0325267	0.0285555	0.0404764
miR-571	0.0230281	0.0348067	0.0343877	0.0345097	0.0414872	0.0152804	0.011774	0.0963817	0.0292953	0.0084247	0.00963674	0.0188202	0.0175278	0.0161688	0.015027	0.0252111	0.0125356
miR-628-5p	0.0290398	0.0254394	0.0264765	0.0280446	0.0198291	0.0179068	0.0160555	0.0141187	0.0277053	0.0226414	0.040017	0.0401453	0.0357623	0.0347457	0.0480768	0.0270977	0.0375061
miR-1224-5p	0.0400444	0.0316514	0.0306958	0.0137165	0.024257	0.0428569	0.0460258	0.0592121	0.0123831	0.0194821	0.00647894	0.0372342	0.0204255	0.0185769	0.0155501	0.0278694	0.011126
miR-1285-5p	0.033727	0.015875	0.0280587	0.0341602	0.0279148	0.045125	0.032111	0.0364493	0.0236097	0.0218892	0.0208524	0.0257932	0.0209909	0.0224758	0.0237768	0.0236676	0.0192817
miR-1207-5p	0.0302626	0.0271157	0.0360755	0.0289182	0.0273373	0.031874	0.0312547	0.0468222	0.0165268	0.0194069	0.0233568	0.0144198	0.0134992	0.0267186	0.0172144	0.0249539	0.01465
miR-154-3p	0.019258	0.0167624	0.0184597	0.00995975	0.0190591	0.014206	0.0126303	0.0121017	0.0366192	0.0303139	0.0291824	0.0146906	0.047848	0.0275213	0.0412766	0.02907	0.0403757
miR-346	0.0263906	0.0208051	0.022679	0.0230647	0.0231019	0.0282927	0.0269733	0.0458137	0.0120458	0.0312917	0.0174768	0.0199034	0.013994	0.0241958	0.0109373	0.0219525	0.0116798
miR-138-5p	0.032708	0.014889	0.019409	0.0475272	0.0271448	0.0302027	0.0287929	0.0554663	0.0182614	0.0187299	0.0207435	0.0286365	0.0302496	0.02798	0.0184033	0.0252111	0.0140963
miR-302c-5p	0.0293455	0.024059	0.0287971	0.0172111	0.023487	0.026502	0.0305055	0.0377459	0.0127685	0.0258006	0.0140468	0.0171277	0.0204962	0.0288974	0.0113178	0.0202375	0.0126866
miR-376a-5p	0.0117178	0.00640916	0.00675097	0.0210553	0.00625677	0.0210106	0.00695739	0.0100848	0.00337282	0.0555127	0.0207979	0.0108318	0.0254436	0.0259159	0.0515482	0.0444196	0.0101191
miR-148a-5p	0.0305682	0.0350039	0.0237339	0.0283066	0.0142462	0.0235175	0.0234411	0.0743393	0.027898	0.0163981	0.0307069	0.0291104	0.0174571	0.0245399	0.0216369	0.019037	0.0139956
miR-616-3p	0.0312815	0.0241576	0.0302739	0.0253362	0.0118397	0.0374848	0.0127374	0.0203136	0.0187432	0.0161724	0.0224313	0.0319537	0.0165383	0.0110085	0.0286273	0.0160356	0.0211444
miR-668-3p	0.0205826	0.0162694	0.012869	0.0144154	0.0163639	0.0183843	0.0153063	0.0142628	0.0358964	0.0277564	0.0130123	0.0150968	0.0357623	0.0197236	0.021304	0.018351	0.0305587
miR-9-3p	0.0209902	0.0207065	0.0202529	0.0249867	0.0211768	0.0195781	0.0170189	0.0203136	0.0154186	0.0157211	0.0253713	0.0318183	0.0245954	0.0270626	0.019497	0.0337863	0.0155562
miR-27b-5p	0.027002	0.0194247	0.016561	0.0174732	0.0232944	0.0153998	0.0185174	0.0250679	0.0236579	0.0206104	0.0277669	0.0279595	0.0297548	0.0173155	0.0244901	0.0170647	0.0349386
miR-34a-3p	0.0166087	0.0741491	0.0156116	0.0131049	0.0117435	0.0467963	0.0565154	0.0628138	0.0112267	0.0182786	0.0136112	0.018414	0.0158316	0.0173155	0.0112227	0.0234103	0.0106225
miR-99a-3p	0.0182391	0.0500901	0.0150842	0.0153765	0.0167489	0.0348585	0.0488088	0.147094	0.0105521	0.0140662	0.0105623	0.0100871	0.00968269	0.0170862	0.00822679	0.0191227	0.011277
miR-379-3p	0.00886479	0.0206079	0.0138184	0.0146775	0.0133799	0.0168324	0.0109178	0.0132543	0.0265971	0.0198582	0.0213424	0.0144875	0.0256556	0.0186916	0.0293882	0.0236676	0.0316662
miR-616-5p	0.0155898	0.0126211	0.0201474	0.0168617	0.0160751	0.0260245	0.0138077	0.0206018	0.0231761	0.0186547	0.0229213	0.0263348	0.0260797	0.0175449	0.0153123	0.0132058	0.01757
miR-27a-5p	0.0285304	0.0110435	0.0246832	0.0338107	0.0217543	0.0273377	0.0371418	0.021034	0.0151295	0.0238449	0.0089834	0.013472	0.0120857	0.0162835	0.0116982	0.0186082	0.0213961
miR-149-5p	0.0180353	0.00887422	0.0209913	0.0175606	0.01492	0.0300834	0.0148781	0.0488392	0.00660109	0.0273803	0.0122501	0.0151645	0.0135699	0.0188062	0.00827434	0.0167217	0.0093136
miR-629-3p	0.016405	0.0169596	0.019831	0.0266467	0.0160751	0.0153998	0.0162696	0.014695	0.0191769	0.013314	0.0164968	0.021122	0.014206	0.0154808	0.0165962	0.0187797	0.0142473
miR-582-5p	0.0224167	0.0172554	0.0170884	0.0567007	0.0128986	0.0233982	0.0166977	0.0407713	0.00534832	0.014668	0.0103445	0.0106287	0.012015	0.0144487	0.00632464	0.0131201	0.00543713
miR-125b-2-3p	0.0146728	0.0396382	0.0179323	0.0145902	0.0161713	0.0331872	0.032111	0.0609409	0.00689018	0.0127875	0.00936452	0.00880082	0.0105308	0.0131873	0.00775125	0.0124341	0.00790397
miR-365b-5p	0.0281228	0.0108463	0.0172994	0.0168617	0.0807605	0.0119378	0.0124163	0.0184408	0.00578197	0.0124866	0.013829	0.00812383	0.00706766	0.0163981	0.00756103	0.0140633	0.00533644
miR-596	0.0167106	0.0157764	0.0224681	0.0193079	0.0169414	0.0210106	0.0179822	0.0256442	0.00443285	0.0119601	0.00794895	0.00460351	0.00685563	0.0112379	0.00741837	0.0082322	0.00684676
miR-125a-3p	0.0146728	0.0154806	0.0114977	0.0111829	0.0139574	0.017668	0.0163766	0.0131102	0.0209597	0.009553	0.0147001	0.010561	0.00883457	0.0160541	0.0198299	0.0125198	0.0240643
miR-192-3p	0.0168125	0.0247492	0.0202529	0.0160754	0.0114547	0.0248307	0.0229059	0.080102	0.00477013	0.0142167	0.00745895	0.00785304	0.0147007	0.0110085	0.00680018	0.0136346	0.00745088
miR-92b-5p	0.0133481	0.0133113	0.0150842	0.0118818	0.0166526	0.0150417	0.0185174	0.025356	0.00944389	0.0122609	0.00865673	0.0111703	0.0120857	0.0126139	0.00822679	0.0182652	0.00860879
miR-95-3p	0.0122273	0.017354	0.0185652	0.0207058	0.0205992	0.0233982	0.0131655	0.0234831	0.00501104	0.0172255	0.00756783	0.0096809	0.00918795	0.0167421	0.00827434	0.0144064	0.00775294
miR-515-3p	0.0163031	0.0129169	0.0162445	0.0111829	0.0155938	0.0180261	0.0133796	0.0275171	0.00621562	0.0165485	0.00735006	0.011238	0.00947066	0.0168568	0.0101289	0.011405	0.00629297
miR-1304-5p	0.0170163	0.0118323	0.0182487	0.012406	0.0106846	0.015758	0.0157344	0.0218984	0.00611925	0.0118096	0.00974563	0.0129981	0.0115203	0.0167421	0.0135052	0.0151781	0.00961566
miR-452-5p	0.0102913	0.0122267	0.016139	0.0143281	0.0104921	0.0115797	0.0107037	0.0125339	0.0152259	0.0103052	0.0215602	0.0188202	0.0126511	0.014334	0.0160731	0.0133773	0.0102701
miR-597-5p	0.0102913	0.0122267	0.016139	0.0143281	0.0104921	0.0115797	0.0107037	0.0125339	0.0152259	0.0103052	0.0215602	0.0188202	0.0126511	0.014334	0.0160731	0.0133773	0.0102701
miR-517b-3p	0.0157936	0.0166638	0.0176158	0.00926082	0.0172302	0.0288896	0.0179822	0.0201696	0.00554106	0.0120353	0.00609782	0.0097486	0.00593683	0.0161688	0.005754	0.00866096	0.0118811
miR-525-5p	0.0123292	0.0180443	0.00991548	0.00751349	0.011936	0.0133704	0.0156274	0.0386103	0.00848023	0.0183538	0.00604338	0.00541589	0.00720901	0.014678	0.00423228	0.0131201	0.00694744
miR-106a-3p	0.0149784	0.0145932	0.0166665	0.0127555	0.0102033	0.0127735	0.0128444	0.0170001	0.00636017	0.0157963	0.00762228	0.00846233	0.0110962	0.0154808	0.00874988	0.0101188	0.00795432
miR-449c-5p	0.0131443	0.00956444	0.0111813	0.00786296	0.00904825	0.0159967	0.0132726	0.0194492	0.00583016	0.0113583	0.00609782	0.00866542	0.00862254	0.013302	0.00518335	0.0101188	0.00568885
miR-300	0.0121254	0.0122267	0.0166665	0.0137165	0.0126098	0.017668	0.0113459	0.0269408	0.00640835	0.0114335	0.00767672	0.00920701	0.00812781	0.0104352	0.00656241	0.0148351	0.00659504
miR-216a-5p	0.012533	0.0127197	0.0158226	0.00978501	0.0130911	0.0225625	0.0147711	0.0229069	0.00587834	0.00895124	0.00609782	0.00649907	0.00841051	0.0142194	0.00561133	0.00831796	0.00855844
miR-455-5p	0.00723448	0.0170582	0.0109703	0.00786296	0.00770064	0.0177874	0.0221566	0.173458	0.00327645	0.00594242	0.00419225	0.00744685	0.00678495	0.0082564	0.00385185	0.00617415	0.00347372
miR-202-3p	0.0087629	0.0133113	0.00843871	0.0165122	0.0133799	0.0175486	0.0169118	0.0129662	0.00640835	0.00932734	0.00642449	0.0111026	0.00777442	0.0162835	0.0058491	0.0106333	0.00503438
miR-610	0.00988373	0.00818401	0.00812226	0.00637773	0.0171339	0.014206	0.00941924	0.0180085	0.00448103	0.00571676	0.0105079	0.0121857	0.00954134	0.0115819	0.0051358	0.0082322	0.011428
miR-100-3p	0.00845721	0.0179457	0.00864968	0.00961028	0.0105884	0.0119378	0.0135937	0.0221865	0.00539651	0.0113583	0.00626116	0.0115765	0.0115203	0.0152514	0.00565889	0.00780344	0.00538679
miR-302b-3p	0.0126349	0.0141988	0.0129745	0.0102218	0.0116472	0.0162355	0.0142359	0.0200255	0.00679382	0.0138406	0.00642449	0.00690526	0.00749172	0.0131873	0.0058491	0.0102903	0.00619229
miR-372-3p	0.0110046	0.0151848	0.0135019	0.00864925	0.011551	0.0159967	0.0130585	0.0191611	0.00669745	0.0118096	0.00637005	0.00839463	0.00911728	0.0135313	0.00599176	0.00900397	0.00674607
miR-208b-3p	0.00927237	0.0165652	0.0123416	0.0119692	0.0157863	0.0151611	0.0170189	0.0162797	0.0045774	0.0109822	0.00626116	0.00690526	0.0104601	0.0123846	0.00703794	0.00934698	0.00659504
miR-609	0.0122273	0.00739519	0.00801677	0.00961028	0.00875948	0.0162355	0.0133796	0.0141187	0.00876933	0.00977866	0.00549893	0.00460351	0.0103895	0.0126139	0.00356653	0.0060884	0.00513507
miR-196b-3p	0.0139595	0.0107477	0.0091771	0.00926082	0.00991457	0.014206	0.0107037	0.0128221	0.00949207	0.00737161	0.00892896	0.0104933	0.00975337	0.0107792	0.00684773	0.0108905	0.00820604
miR-378c	0.0118197	0.0124239	0.0109703	0.0102218	0.0128986	0.0150417	0.0132726	0.0154153	0.00554106	0.013991	0.0063156	0.00825923	0.00706766	0.0115819	0.005754	0.0109763	0.00583988
miR-10b-3p	0.0100875	0.00956444	0.0139239	0.00751349	0.0117435	0.0158773	0.0100615	0.0129662	0.00351737	0.0108318	0.0058256	0.00792074	0.00841051	0.0122699	0.00665752	0.0129486	0.00629297
miR-1228-3p	0.00896669	0.0164666	0.0104429	0.00777559	0.00885574	0.0181455	0.0176611	0.0213221	0.00660109	0.00639374	0.00490004	0.00873312	0.00982404	0.0100912	0.00489803	0.0109763	0.00568885
miR-135a-3p	0.0110046	0.00917003	0.0101265	0.00707666	0.0103959	0.0105053	0.01156	0.0322713	0.0106485	0.00925212	0.00446448	0.00521279	0.00523007	0.00928845	0.00699039	0.00677442	0.00387647
miR-34b-3p	0.0176277	0.0079868	0.0106539	0.0131923	0.0108772	0.0118185	0.00984739	0.0149831	0.00424011	0.00744683	0.00604338	0.00514509	0.00727969	0.00951779	0.00361408	0.00840371	0.00513507
miR-212-3p	0.0108008	0.0115365	0.0120252	0.00917345	0.0102033	0.0125347	0.0108107	0.0133984	0.0071311	0.0100795	0.0100723	0.00798844	0.0090466	0.0111232	0.00798902	0.0112335	0.00694744
miR-129-5p	0.00825343	0.00926863	0.0101265	0.00803769	0.0077969	0.0158773	0.0103826	0.0128221	0.00920297	0.00759727	0.00430114	0.0098163	0.00636089	0.0104352	0.00537357	0.00866096	0.00493369
miR-518b	0.010597	0.00907143	0.0139239	0.0069893	0.0102996	0.015758	0.0139148	0.0125339	0.00510741	0.00759727	0.00500893	0.00460351	0.00763307	0.0160541	0.00580155	0.00720318	0.00870948
miR-182-3p	0.00855911	0.0131141	0.00991548	0.00978501	0.00904825	0.0150417	0.0125233	0.0152712	0.00640835	0.00970344	0.00669672	0.00798844	0.00706766	0.0104352	0.00447005	0.0120053	0.00458128
miR-449c-3p	0.0101894	0.00995885	0.0106539	0.00882399	0.00933703	0.0125347	0.0129515	0.0187289	0.00554106	0.0101548	0.00479115	0.00731145	0.0066436	0.0116966	0.00542112	0.00831796	0.00478266
miR-1258	0.0106989	0.00907143	0.0107594	0.00917345	0.00991457	0.0121766	0.011774	0.016856	0.00544469	0.0108318	0.00522671	0.00717605	0.0066436	0.0108939	0.00385185	0.0106333	0.00473232
miR-196a-5p	0.0106989	0.0104519	0.0282697	0.00847452	0.00702683	0.0109828	0.00909813	0.0149831	0.00448103	0.00714595	0.00506337	0.00853002	0.00657292	0.013302	0.00356653	0.00728893	0.00407785
miR-642b-3p	0.00886479	0.0080854	0.00959903	0.00655247	0.00827819	0.0128929	0.00984739	0.0109492	0.00496286	0.00729639	0.00479115	0.00866542	0.00600751	0.0142194	0.00480292	0.00711743	0.00473232
miR-708-5p	0.0106989	0.0077896	0.00833323	0.00908609	0.00827819	0.0137285	0.0081348	0.0100848	0.00530014	0.00609286	0.00517226	0.00616057	0.00551277	0.00871509	0.00351897	0.00677442	0.00382613
miR-125b-1-3p	0.0103932	0.00976165	0.00685645	0.0059409	0.00683432	0.0109828	0.00792072	0.0174323	0.00419193	0.0058672	0.00479115	0.0048743	0.00501804	0.00974714	0.00394696	0.00651716	0.0044806
miR-770-5p	0.00815153	0.00838121	0.0091771	0.00576617	0.00654554	0.00955027	0.00749258	0.0113814	0.00525196	0.00609286	0.00468226	0.0047389	0.00551277	0.0082564	0.00399451	0.00583114	0.00458128
miR-124-5p	0.00662312	0.0080854	0.00706742	0.0056788	0.00625677	0.00847587	0.00866998	0.00936444	0.00409556	0.00564154	0.00359336	0.00453581	0.00480601	0.00768304	0.00361408	0.00583114	0.00342338
miR-551b-5p	0.00764206	0.00917003	0.00791129	0.00803769	0.00808567	0.00764022	0.00695739	0.0116695	0.00361373	0.00503977	0.00528115	0.00453581	0.00501804	0.00905911	0.00413717	0.00771769	0.00417853
miR-34b-5p	0.00733638	0.00729658	0.00875516	0.00987238	0.00866322	0.0094309	0.00856294	0.00965258	0.00318009	0.00534066	0.00435559	0.0050097	0.00501804	0.00848574	0.00313854	0.00600265	0.00362475
miR-3186-5p	0.00804964	0.00709938	0.00727839	0.00637773	0.00644929	0.008834	0.00845591	0.00965258	0.00356555	0.00601764	0.00370225	0.00460351	0.00466465	0.00745369	0.00313854	0.00677442	0.00407785
miR-573	0.00743827	0.0079868	0.00675097	0.00742613	0.00693058	0.00811773	0.0081348	0.00922038	0.0031319	0.00526543	0.00359336	0.00433271	0.00473533	0.00779771	0.00309099	0.00565964	0.00382613
miR-200c-5p	0.00672501	0.00631056	0.00675097	0.00576617	0.0112622	0.00764022	0.00695739	0.00979665	0.00327645	0.00556632	0.00359336	0.00440041	0.00558345	0.00779771	0.00304344	0.00548814	0.00347372

## Sheet: protein_normalized_data
Protein	Tulip14	Tulip27	Tulip04	Tulip01	Tulip13	Tulip20	Tulip24	Tulip25	Tulip28	Tulip09	Tulip03	Tulip17	Tulip06	Tulip05	Tulip11	Tulip07	Tulip22
A1BG	6.897	8.022	8.028	7.97	7.596	6.826	6.485	6.783	7.686	5.906	9.19	6.871	8.782	7.759	6.088	7.317	6.997
A2M	223.319	310.373	268.934	125.636	111.264	103.896	112.37	306.037	200.911	529.545	339.324	1219.03	180.795	334.865	287.007	263.735	213.523
ABHD14B	0.92	1.062	1.081	1.76	1.199	1.047	1.154	1.35	1.377	1.112	0.975	0.907	1.167	2.568	1.11	0.918	1.189
ABI3BP	216.514	180.766	208.915	191.53	167.621	166.574	192.565	148.438	154.327	149.331	206.866	197.388	315.087	156.14	122.535	152.337	117.74
ACAN	5.568	6.456	3.742	3.355	4.649	3.935	3.418	2.524	6.801	5.214	11.028	3.501	7.541	4.337	4.484	2.899	3.287
ACE	34.312	19.626	22.84	24.432	40.938	20.762	35.717	33.018	22.546	26.8	23.656	63.182	23.261	30.608	42.382	34.524	21.26
ACHE	0.31	0.336	0.302	0.254	0.216	0.388	0.412	0.646	0.248	0.157	0.29	0.234	0.287	0.693	0.158	0.249	0.231
ACLY	0.44	0.674	0.711	0.905	0.524	0.585	0.632	0.704	0.562	0.632	0.707	0.565	0.436	1.194	0.426	0.673	0.668
ACO1	0.569	0.947	0.945	1.428	0.9	1.424	1.663	0.876	0.977	0.61	0.725	0.822	0.553	0.634	0.559	0.528	0.649
ACP1	0.182	0.192	0.206	0.254	0.213	0.18	0.145	0.223	0.2	0.14	0.198	0.142	0.407	0.395	0.156	0.186	0.199
ACP2	0.382	0.391	0.346	0.442	0.444	0.415	0.409	0.347	0.433	0.284	0.514	0.311	0.499	0.299	0.398	0.277	0.328
ACP5	1.186	0.737	0.975	0.704	0.97	0.921	0.553	0.619	0.744	0.402	0.616	0.814	0.742	0.676	0.5	0.384	0.558
ACTA1	2.374	1.748	3.898	1.63	2.827	1.555	2.727	1.372	1.766	1.399	2.075	2.904	2.92	2.801	5.537	2.476	2.788
ACTN1	7.749	15.159	13.144	64.601	27.739	56.327	26.102	32.479	70.257	58.288	16.324	18.4	14.484	34.567	25.472	22.204	33.086
ACTN2	0.121	0.136	0.127	0.104	0.097	0.083	0.132	0.13	0.116	0.16	0.224	0.817	0.159	0.155	0.159	0.09	0.134
ACTN4	2.292	3.391	2.813	9.45	4.224	7.909	4.147	4.717	9.476	7.649	4.29	2.807	4.615	3.662	4.331	3.371	5.675
ACTR2	1.34	1.212	4.544	1.579	1.719	2.119	1.077	1.346	2.211	2.54	1.456	1.978	1.188	2.645	1.602	1	1.652
ACTR3	1.485	2.157	2.229	3.12	3.643	4.422	2.481	3.337	6.016	5.316	2.804	3.09	1.992	2.367	4.096	2.042	3.738
ACY1	2.856	6.573	5.534	5.563	4.247	7.22	15.28	4.638	2.338	1.571	2.708	2.957	2.58	1.796	2.29	2.356	2.49
ACYP1	6.293	5.718	4.936	6.567	6.697	5.976	5.909	5.952	4.392	6.22	5.099	3.819	9.989	9.991	5.318	3.869	5.891
ACYP2	0.361	0.521	0.339	0.608	0.595	0.528	0.368	0.481	0.459	0.783	0.46	0.519	0.523	0.373	0.398	0.429	0.487
ADAM10	1.383	1.292	2.134	2.727	1.91	1.845	1.711	1.541	2.13	2.373	2.321	1.956	2.504	1.241	1.367	1.289	1.428
ADAM15	0.566	0.377	0.459	0.486	0.612	0.449	0.397	0.396	0.543	0.465	0.509	0.751	0.725	0.345	0.571	0.743	0.451
ADAM22	1.955	1.915	1.832	1.367	1.961	2.123	1.567	1.588	2.081	1.495	2.37	1.64	1.807	1.425	1.753	1.844	1.325
ADAM9	1.366	1.145	1.229	1.176	1.135	1.011	0.958	0.913	1.178	0.743	1.444	1.104	1.285	0.77	1.161	0.919	0.953
ADAMDEC1	15.702	13.363	12.048	10.267	12.637	15.896	10.876	12.32	15.45	14.349	14.299	14.66	11.138	8.149	12.422	13.346	10.022
ADAMTS13	15.991	12.204	10.936	12.271	14.831	9.303	12.411	13.619	13.653	13.68	20.071	15.698	13.318	17.293	21.331	28.321	13.703
ADAMTS2	0.52	0.494	0.639	0.451	0.402	0.352	0.415	0.499	0.426	0.316	0.458	0.534	0.59	0.313	0.372	0.404	0.411
ADAMTSL2	7.549	9.378	4.035	6.643	6.299	6.716	6.536	6.694	5.397	5.799	6.22	6.633	9.393	5.792	5.116	4.762	4.965
ADAMTSL4	3.586	6.083	3.142	2.298	3.817	4.257	2.665	3.87	5.458	4.869	8.219	5.265	6.786	4.115	3.006	5.903	3.634
ADD1	0.396	0.715	0.728	0.744	0.661	0.951	0.339	0.463	0.76	0.732	0.756	0.663	1.405	2.258	0.415	0.444	0.763
ADD2	0.269	0.258	0.213	0.239	0.232	0.248	0.176	0.199	0.244	0.166	0.408	0.137	0.637	1.322	0.209	0.148	0.277
ADGRF5	16.316	13.077	12.602	13.267	14.918	13.29	16.419	15.275	13.377	9.35	12.004	15.216	13.858	12.052	12.087	13.6	13.281
ADGRL2	0.231	0.19	0.21	0.192	0.187	0.162	0.151	0.163	0.21	0.118	0.241	0.205	0.235	0.152	0.166	0.153	0.17
ADH1A	0.257	1.208	0.36	0.524	0.623	0.71	1.145	0.691	0.301	0.216	0.23	0.238	0.269	0.14	0.142	0.153	0.255
ADH1C	0.207	1.011	0.439	0.359	0.415	0.789	0.799	0.715	0.136	0.116	0.181	0.165	0.198	0.185	0.133	0.136	0.14
ADH4	0.306	0.61	0.181	0.103	0.264	0.469	0.522	0.495	0.116	0.073	0.239	0.078	0.285	0.285	0.155	0.104	0.124
ADIPOQ	0.603	1.333	0.649	0.547	0.778	0.498	0.369	0.527	1.21	0.68	1.057	1.099	0.849	0.722	0.712	0.71	0.828
ADM	0.217	0.164	0.212	0.239	0.206	0.134	0.11	0.148	0.164	0.113	0.186	0.234	0.276	0.145	0.103	0.118	0.177
AEBP1	0.395	0.322	0.353	0.251	0.301	0.258	0.21	0.257	0.253	0.303	0.293	0.32	0.343	0.238	0.243	0.374	0.204
AFM	282.424	412.551	299.486	506.015	337.298	335.614	318.269	279.638	262.408	161.775	290.918	206.062	386.744	153.7	261.288	191.866	302.955
AGA	14.252	14.128	16.205	19.834	10.845	18.371	16.297	14.242	13.366	12.562	15.835	13.284	18.72	10.444	10.679	9.499	10.213
AGR3	2.226	1.16	0.814	4.608	1.951	2.265	0.767	1.675	1.031	0.727	0.853	1.015	2.337	2.383	0.541	1.038	0.732
AGRN	7.203	5.776	6.402	5.459	5.808	5.464	4.855	5.601	4.788	4.042	6.549	7.507	6.439	4.916	5.495	5.326	4.424
AGT	196.941	151.899	186.252	142.169	125.603	122.03	68.967	118.033	118.165	134.926	72.979	131.058	69.719	184.575	123.268	164.151	177.651
AHCY	2.667	3.436	5.756	6.285	4.562	3.989	4.777	5.736	3.375	3.258	3.877	3.565	4.062	13.165	3.429	4.716	5.276
AHNAK	5.383	5.308	7.726	9.898	7.857	8.069	6.109	7.669	9.662	15.493	5.652	6.663	9.8	6.304	6.359	5.133	8.347
AHSG	16.395	15.466	11.391	13.104	13.866	12.766	12.862	12.462	11.82	11.33	15.925	11.883	11.764	13.118	15.263	14.067	10.685
AHSP	4.079	16.711	27.377	23.038	22.276	5.371	17.641	24.46	10.574	11.978	14.761	13.627	19.203	48.979	11.528	8.932	19.318
AIFM1	4.583	5.6	5.033	4.492	5.046	4.515	3.743	4.298	5.856	3.407	7.169	4.833	7.88	3.759	4.417	3.641	4.381
AK1	8.163	8.031	13.98	13.192	12.267	8.837	7.158	12.196	9.967	10.362	10.235	9.291	18.364	43.541	12.331	15.169	12.966
AK2	0.537	0.635	0.587	1.377	0.95	1.102	0.651	0.78	1.163	1.712	0.793	0.62	1.074	1.022	0.869	0.625	0.79
AKAP12	4.716	5.318	4.604	2.633	5.484	4.503	3.511	4.044	4.518	3.597	6.16	5.893	5.717	3.189	3.723	4.502	2.772
AKR1A1	2.365	2.742	3.55	5.465	3.797	4.683	3.781	3.979	3.75	4.236	2.611	2.992	3.795	5.552	3.015	2.434	3.201
AKR7A2	0.494	0.374	0.807	1.206	0.904	0.753	0.857	0.864	1.362	1.334	0.475	1.043	0.699	1.595	0.772	0.661	0.684
ALAD	17.343	14.084	23.429	29.094	14.912	14.212	20.971	26.464	11.396	10.187	11.021	15.894	24.532	86.825	13.85	17.009	20.468
ALB	18.541	19.657	23.76	30.722	24.842	16.049	24.202	18.885	20.155	13.568	48.27	15.087	22.141	10.086	21.33	15.418	18.449
ALCAM	79.826	88.232	68.811	56.482	78.773	81.011	76.839	65.289	59.786	52.928	85.365	68.339	83.656	54.453	61.319	50.99	60.319
ALDH1A1	8.206	8.239	10.302	8.828	8.06	6.744	12.472	6.565	2.891	3.851	5.125	7.573	9.154	18.812	4.188	5.352	6.319
ALDH9A1	1.204	1.252	1.411	1.204	1.362	1.082	1.668	1.734	0.798	0.799	1.063	1.07	1.145	1.881	0.81	0.831	1.283
ALDOA	63.807	93.601	76.972	195.79	127.374	147.278	104.59	123.859	146.899	176.189	80.276	122.684	98.157	128.84	135.861	118.181	116.124
ALDOB	46.14	96.198	68.356	93.893	50.752	170.67	204.587	67.289	21.537	30.545	34.333	31.728	21.661	25.05	33.933	14.845	46.946
ALDOC	15.648	18.34	17.736	21.662	19.09	22.813	18.104	18.968	18.31	20.26	14.441	20.127	15.838	19.123	16.085	15.425	13.701
ALPL	16.057	11.977	11.851	11.822	8.863	8.58	12.965	9.774	9.702	9.383	13.306	9.914	17.086	7.366	12.475	12.496	9.987
AMBP	62.478	41.201	54.83	43.425	36.128	37.709	41.19	31.981	32.425	40.253	33.09	37.539	46.295	37.552	42.606	54.895	42.792
AMH	0.346	0.352	0.265	0.32	0.646	0.228	0.2	0.805	0.316	0.175	0.493	0.513	0.42	0.188	0.425	0.184	0.242
AMICA1	0.939	0.767	0.843	0.689	0.932	0.739	0.704	1.023	0.797	0.608	0.997	0.889	1.089	0.6	0.7	1.408	0.605
AMY1A	2.157	0.984	1.637	1.988	1.805	0.734	1.036	0.811	1.432	2.038	1.267	4.516	1.159	0.947	1.48	0.711	0.407
AMY2A	3.227	2.579	3.571	1.818	3.706	4.357	2.93	3.458	3.554	2.79	2.139	5.05	1.326	2.147	3.305	2.79	2.187
ANG	3.617	3.693	1.668	2.427	3.2	2.92	3.413	3.231	3.136	3.86	3.505	2.054	3.167	2.296	3.654	3.134	2.606
ANGPTL3	45.056	35.415	43.26	28.853	51.315	47.824	35.983	38.483	31.602	31.063	48.138	50.332	52.853	38.18	24.825	32.442	25.873
ANGPTL6	1.662	1.473	1.326	1.189	1.167	1.285	1.035	1.502	1.181	1.288	2.29	1.403	1.094	1.634	1.793	2.01	1.25
ANGPTL7	0.382	0.568	0.379	0.294	0.35	0.345	0.303	0.294	0.537	0.407	0.63	0.392	0.527	0.377	0.544	0.578	0.408
ANK1	1.098	1.129	1.192	1.236	1.234	1.178	0.998	1.456	1.224	1.156	1.346	0.899	3.563	5.778	1.282	0.864	1.163
ANPEP	183.667	165.846	196.007	243.523	117.774	119.958	173.243	142.645	155.555	126.638	161.95	217.384	150.167	169.559	151.208	190.503	151.874
ANTXR1	2.017	2.225	2.197	1.464	2.104	2.216	1.75	2.02	2.109	2.064	2.42	2.887	2.312	1.615	2.032	3.082	1.375
ANTXR2	0.356	0.231	0.4	0.24	0.337	0.294	0.2	0.238	0.17	0.211	0.297	0.658	0.229	0.22	0.216	0.298	0.254
ANXA1	2.169	2.222	4.084	5.232	3.086	2.756	2.658	3.058	2.585	3.108	2.054	2.216	3.089	3.554	2.603	2.013	4.104
ANXA11	0.402	0.602	0.414	1.181	0.77	0.898	0.521	0.678	1.134	1.295	0.712	0.639	0.689	0.495	0.728	0.48	0.692
ANXA2	0.463	0.505	0.527	0.581	0.642	0.45	0.505	0.43	0.496	0.476	0.637	0.58	0.793	0.413	0.567	0.353	0.623
ANXA3	2.461	4.05	4.761	14.173	9.825	7.961	5.062	6.572	10.498	9.445	4.915	5.068	5.79	5.854	5.65	3.75	6.606
ANXA4	0.421	0.663	1.267	1.848	1.028	1.296	0.978	1.181	1.608	1.958	0.978	0.597	1.142	1.478	1.141	0.566	0.975
ANXA5	1.836	3.318	3.041	10.431	5.732	5.442	4.858	6.82	7.879	13.494	3.474	3.666	4.099	6.742	5.2	2.97	5.656
AOC3	80.623	73.851	61.361	64.597	50.778	70.319	60.606	53.389	55.325	56.758	83.039	65.771	45.089	62.191	51.299	44.959	50.773
APCS	1208.99	704.017	1598.91	1405.35	1199.5	1295.44	953.236	705.05	712.782	873.723	613.877	999.158	964.82	932.173	790.153	844.231	1027.54
APEH	10.042	11.427	17.632	19.944	13.781	13.094	11.117	15.832	9.308	9.281	11.031	10.546	20.079	49.653	9.021	10.652	14.664
APLP1	2.145	1.816	1.358	1.858	2.095	1.026	1.257	1.731	2.302	2.235	3.029	2.15	3.556	2.104	2.735	1.489	1.58
APMAP	2.543	2.664	2.087	1.759	2.648	3.18	3.204	3.72	2.979	3.457	2.965	2.454	2.561	1.73	4.187	3.722	4.643
APOA1	3401.53	2946.03	1307.46	1050.83	2544.04	2069.41	1575.21	2476.33	2034.78	3167.44	2496.69	4125.21	2445.51	2323.39	2934.19	2429.89	2501.16
APOA2	798.335	944.656	468.889	369.503	698.185	631.123	436.823	632.64	665.936	726.68	603.204	661.381	601.885	380.999	980.128	431.06	814.726
APOA4	9432.03	7709.34	6645.38	6704.07	6486.73	7854.14	7614.64	6938.99	6852.44	6267.45	4816.01	10860.7	5468.94	6340.8	6217.87	7429.43	2237.65
APOA5	0.29	0.346	0.317	0.237	0.353	0.21	0.435	0.253	0.206	0.193	0.257	0.399	0.208	0.194	0.164	0.184	0.277
APOB	8095.24	3957.02	7181.32	3836.92	3842.09	6158.07	7049.24	13246.7	3968.82	3519.86	3685.74	5073.34	1373.19	7050.82	2806.34	4476.58	6740.68
APOC1	23.132	34.156	17.81	10.143	22.614	18.583	20.666	26.823	17.763	19.189	20.553	18.082	18.443	13.929	14.094	17.948	26.433
APOC2	457.084	371.677	703.824	452.21	499.901	1080.61	1223.59	930.061	271.918	312.021	212.729	269.41	195.454	199.09	225.593	298.502	532.433
APOC3	128.393	109.94	139.354	64.061	98.451	184.875	236.297	128.365	55.504	78.779	60.577	65.572	48.011	51.977	54.284	103.821	126.404
APOC4	21.643	35.677	83.168	35.316	18.463	78.573	89.646	58.045	18.381	24.041	21.311	10.375	11.904	7.069	7.889	19.532	23.415
APOD	32.634	27.701	18.467	14.044	20.053	15.874	18.675	43.26	21.923	21.936	29.226	20.456	22.761	26.072	23.733	22.454	29.146
APOE	998.357	751.816	1028	392.162	736.524	941.534	1246.37	913.825	396.813	480.252	417.012	795.211	255.713	483.375	390.479	394.365	598.762
APOF	111.702	57.766	54.402	42.794	67.965	42.787	66.806	85.929	54.656	94.747	71.918	79.206	105.903	69.047	60.366	81.55	77.779
APOH	3.529	3.479	2.919	3.972	3.714	3.599	3.281	3.286	2.444	2.407	3.213	2.824	3.735	2.983	2.548	2.265	2.739
APOL1	64.133	43.237	69.92	46.668	36.737	37.297	55.513	29.511	29.182	32.294	19.685	53.294	27.118	35.515	52.343	31.556	43.183
APOL3	2.301	2.026	2.301	2.544	1.927	2.263	1.961	1.746	1.534	1.796	0.515	2.454	0.975	2.378	1.167	1.673	0.191
APOM	55.279	40.31	19.966	20.342	23.22	24.451	41.42	58.692	32.363	31.723	28.447	24.423	23.252	24.254	44.098	40.673	45.535
APP	4.137	5.308	6.938	12.696	10.122	9.665	5.878	7.533	12.216	15.047	6.221	5.085	8.971	6.226	7.081	4.331	12.892
APRT	0.743	0.947	1.87	3.093	1.939	2.103	1.432	2.01	2.845	3.265	1.227	1.265	1.686	4.501	1.944	1.168	1.941
ARF5	0.583	1.722	1.008	3.475	2.288	2.151	0.922	2.329	4.139	3.483	0.9	0.964	0.977	1.341	1.8	0.929	1.593
ARG1	1.491	1.308	1.683	2.513	2.172	1.376	1.703	1.663	1.856	1.742	2.577	1.981	3.114	3.239	1.938	1.271	2.301
ARHGAP1	1.314	1.879	1.424	3.456	2.849	2.353	1.519	2.241	3.826	3.907	1.899	2.047	1.621	1.603	1.984	1.406	2.349
ARHGAP18	0.287	0.483	0.536	1.476	0.819	0.748	0.529	0.975	1.643	1.447	0.81	0.629	0.567	0.447	0.938	0.564	0.901
ARHGAP6	0.345	0.297	0.327	0.353	0.31	0.491	0.236	0.262	0.542	0.654	0.427	0.301	0.504	0.231	0.354	0.274	0.497
ARHGDIA	3.29	4.849	5.89	15.166	10.515	10.214	7.043	9.285	16.663	16.22	6.905	6.917	7.113	13.74	8.82	11.418	8.811
ARHGDIB	9.509	15.884	12.694	64.195	27.638	36.835	27.76	34.872	42.917	53.426	18.593	15.18	22.271	30.24	37.56	23.149	35.897
ARPC1B	0.769	1.293	1.209	1.943	2.005	2.927	1.562	2.118	3.785	3.957	1.585	1.595	0.944	1.318	2.869	1.376	2.571
ARPC2	1.104	0.946	1.218	1.608	2.132	2.621	1.41	1.614	3.787	2.9	1.325	1.361	1.067	1.355	2.197	0.969	2.231
ARPC3	0.547	1.375	1.372	1.967	2.638	3.576	1.471	1.981	4.153	4.396	1.659	2.16	1.208	1.613	2.568	1.496	2.373
ARPC4	0.887	2.074	1.987	3.495	4.251	4.223	2.301	2.881	6.434	6.207	2.596	3.15	2.244	2.145	3.525	1.876	3.494
ARPC5	0.802	1.73	1.351	2.577	2.998	3.645	1.65	2.522	4.516	5.62	2.029	1.597	2.238	2.919	3.103	1.795	2.281
ARRB1	0.241	0.563	0.553	1.632	1.043	1.288	0.798	1.078	1.909	1.885	0.791	0.633	0.653	0.577	1.634	0.84	1.121
ARSA	2.015	1.645	0.917	0.847	0.798	2.08	2.23	1.136	0.706	1.009	0.774	0.95	0.89	0.954	0.669	0.693	0.581
ARSG	0.258	0.182	0.227	0.145	0.339	0.116	0.284	0.227	0.22	0.145	0.383	0.096	0.207	0.268	0.255	0.205	0.227
ART3	43.834	29.123	25.463	21.703	19	21.959	28.884	24.121	21.125	24.951	35.871	37.125	32.118	28.291	29.048	39.759	20.673
ART4	12.805	12.102	12.779	11.18	12.666	14.624	11.85	10.94	10.207	9.837	11.064	10.37	10.82	8.249	10.52	8.973	9.109
ASAH2	4.412	5.001	6.846	2.407	51.87	2.219	4.057	2.68	2.385	1.613	2.513	2.905	3.057	2.382	3.228	2.163	2.099
ASGR2	11.515	6.628	5.204	6.301	8.445	6.17	7.11	6.215	4.535	7.232	5.708	9.021	7.24	4.485	5.212	6.544	5.719
ASL	0.434	0.682	0.613	1.31	0.609	0.898	1.404	0.817	0.646	1.034	0.746	0.575	0.458	0.317	0.474	0.356	0.704
ATF6	13.756	15.719	10.362	8.878	12.538	9.965	11.498	8.813	10.411	11.815	10.72	11.074	13.007	11.568	12.804	18.311	9.934
ATF6B	10.696	11.972	9.168	10.134	9.447	7.458	8.038	6.957	6.912	9.168	8.85	7.754	10.979	8.691	7.204	8.986	7.953
ATIC	1.951	3.321	4.717	6.194	4.051	3.883	3.352	5.521	4.436	3.642	3.552	3.784	4.054	9.112	3.501	3.228	4.146
ATOX1	0.867	1.473	1.291	2.946	2.127	2.593	1.214	2.149	3.057	3.263	1.341	1.069	1.574	1.338	2.097	1.158	1.673
ATP1B1	1.466	1.39	1.13	1.048	1.28	0.94	0.999	0.893	1.17	1.116	1.571	1.171	1.387	0.919	1.321	1.335	1.069
ATP2A3	0.091	0.237	0.1	0.164	0.235	0.983	0.115	0.08	0.695	0.066	0.133	0.154	0.146	0.261	0.102	0.085	0.527
ATP6AP1	1.019	0.665	0.5	0.958	0.93	0.746	0.705	0.743	1.308	0.663	1.227	0.579	1.184	0.602	0.783	1.031	0.646
ATP7A	0.733	0.778	0.796	0.66	0.713	0.501	0.556	0.504	0.594	0.436	0.893	0.801	0.698	0.576	0.499	0.534	0.578
ATRN	392.66	517.023	373.751	389.013	389.054	413.716	364.098	362.11	353.209	251.703	395.393	296.663	500.126	243.467	300.541	261.713	353.486
AXL	36.231	27.664	33.6	22.521	29.856	31.265	27.696	37.022	29.962	30.596	39.688	32.593	38.035	21.103	24.487	28.306	25.98
AZGP1	14.53	10.34	11.668	10.367	11.28	14.153	7.368	9.101	9.417	9.463	9.852	13.086	14.562	10.823	8.088	10.328	11.949
B2M	315.587	279.671	300.684	228.974	288.11	226.643	250.527	253.229	319.471	312.265	299.814	299.351	295.089	154.029	264.385	232.059	214.244
B3GALNT1	0.833	0.784	0.787	0.889	0.886	0.678	0.851	0.779	0.866	0.711	1.086	0.864	1.214	1.257	1.002	1.251	0.602
B3GAT3	0.182	0.119	0.165	0.129	0.147	0.118	0.104	0.109	0.174	0.116	0.23	0.15	0.166	0.118	0.141	0.16	0.147
B3GNT2	19.55	16.068	12.528	11.384	13.27	13.398	16.432	12.972	13.258	15.091	15.247	17.891	15.417	13.257	20.825	21.983	11.545
B3GNT8	4.777	1.69	2.182	1.755	2.024	2.498	3.248	2.056	2.289	1.753	2.518	4.233	2.335	2.45	3.289	2.364	2.31
B4GAT1	40.711	35.45	27.383	31.536	33.301	25.927	25.769	26.336	31.673	29.77	35.228	34.494	36.546	36.72	30.546	27.425	24.766
BASP1	12.05	10.657	11.662	9.589	11.062	10.514	8.634	10.244	11.778	7.005	13.02	15.224	11.943	9.524	8.651	8.918	6.484
BCAM	8.858	7.992	7.376	7.276	7.293	6.014	7.805	6.481	7.031	6.154	8.958	9.856	8.851	7.56	6.269	9.98	5.822
BCHE	621.912	621.827	721.581	641.525	599.408	696.852	543.573	591.194	386.338	405.527	325.157	556.672	402.934	387.764	443.201	320.913	541.435
BHMT	0.616	1.58	1.19	0.784	1.028	2.29	1.72	1.038	0.525	0.359	0.532	0.375	0.68	0.316	0.318	0.24	0.333
BID	0.617	0.813	1.77	2.665	1.648	1.684	1.264	1.349	2.357	2.285	1.037	1.122	1.318	2.275	1.221	0.909	1.335
BIN2	2.54	5.821	6.843	20.039	13.131	16.954	6.087	10.534	27.82	29.818	7.459	8.625	7.34	11.567	9.914	9.691	11.609
BLMH	14.615	12.942	13.249	14.691	16.764	14.113	11.576	10.774	13.772	11.563	10.295	13.092	10.106	12.171	12.383	11.459	11.695
BLVRA	0.823	0.802	1.239	1.179	1.28	1.001	0.863	1.065	1.166	1.016	1.185	0.962	1.221	2.967	0.981	1.108	0.981
BLVRB	39.634	31.298	51.789	39.745	43.537	33.145	42.539	66.996	19.19	22.581	28.542	29.297	77.043	219.196	40.763	56.596	42.65
BMP1	3.749	2.688	2.662	2.839	2.773	2.788	3.272	2.592	2.388	2.471	2.344	2.792	2.578	2.958	2.237	3.58	1.974
BOC	0.615	1.018	0.482	0.546	0.642	0.633	0.685	0.754	0.689	0.864	0.922	0.516	1.151	0.555	0.868	1.266	0.654
BOLA2	0.677	0.48	1.109	1.785	0.959	0.878	0.708	0.938	0.639	0.722	0.667	0.833	1.494	2.507	0.546	0.61	0.818
BPGM	23.451	21.634	52.853	37.021	36.464	30.496	24.833	47.117	17.825	16.89	22.747	29.546	34.844	96.739	30.855	38.853	27.795
BROX	0.213	0.239	0.462	0.51	0.396	0.314	0.364	0.403	0.384	0.389	0.356	0.274	0.374	0.677	0.327	0.296	0.427
BST1	33.57	42.085	31.37	32.174	20.789	38.54	32.74	27.022	31.994	19.072	58.618	35.775	52.014	31.581	20.064	35.24	30.601
BTAF1	1.002	0.533	2.523	0.416	0.578	0.34	0.749	1.231	0.549	0.755	1.784	0.768	1.097	0.993	1.939	0.941	0.956
BTD	416.145	368.546	463.082	435.036	413.637	392.633	527.31	326.997	367.988	305.59	292.79	453.538	307.574	345.018	415.435	337.893	364.711
BTK	3.035	1.402	3.631	3.082	3.151	3.572	2.879	2.841	2.201	1.879	1.581	3.481	1.771	2.495	1.72	1.492	1.672
C14orf37	3.621	2.909	2.991	2.463	1.827	2.267	2.102	2.12	3.066	2.829	4.592	3.714	4.069	2.066	3.123	2.691	2.306
C19orf80	0.292	0.245	0.416	0.358	0.229	0.236	0.378	0.255	0.262	0.172	0.287	0.168	0.312	0.091	0.507	0.186	0.273
C1orf123	2.061	2.152	2.868	4.221	3.007	2.87	2.5	3.06	3.086	2.878	1.71	1.935	3.538	8.871	2.359	1.945	2.95
C1QB	3.438	2.434	2.151	2.504	2.451	2.159	2.426	1.917	1.688	1.96	2.05	2.022	2.238	1.904	2.126	2.656	2.277
C1QC	11.273	7.74	5.336	6.909	6.613	5.535	9.042	6.262	4.759	6.873	4.975	5.827	5.46	7.026	6.091	7.578	8.914
C1QTNF5	1.094	0.846	0.932	0.801	0.894	0.81	0.812	0.728	0.947	0.649	1.284	1.105	0.807	0.883	0.926	0.852	0.771
C1R	356.777	361.838	304.644	306.52	349.807	256.369	399.947	199.964	291.949	257.982	347.447	376.363	351.383	351.474	357.388	624.564	334.812
C1RL	289.008	203.881	196.289	242.445	209.828	178.449	228.816	223.805	175.964	186.46	156.845	207.164	193.42	198.559	200.838	229.716	232.569
C1S	1428.43	1135.27	1298.54	1230.32	1224.53	1005.37	1403.63	738.564	897.211	890.416	1028.66	1307.29	1241.39	1087.21	952.523	1228.95	1092.74
C2	879.699	696.454	735.189	735.778	669.487	671.161	673.177	656.674	557.177	719.003	553.7	707.055	425.818	743.725	640.07	863.031	702.235
C3	79.162	264.517	27.779	64.758	77.472	96.547	94.41	105.547	98.651	111.912	176.264	23.041	190.928	39.488	121.804	152.142	142.004
C4BPA	0.519	0.883	0.498	0.41	0.442	0.529	0.518	0.415	0.417	0.425	0.492	0.367	0.552	0.407	0.656	0.643	0.505
C5	1.885	1.171	1.378	0.985	0.994	1.036	1.521	0.97	0.977	0.696	1.231	1.303	0.96	0.959	1.26	1.114	1.111
C7	3.137	1.755	1.585	1.364	1.115	1.312	1.576	2.031	0.985	1.218	1.316	1.297	1.401	1.635	2.188	2.931	1.629
C7orf26	4.372	11.335	1.211	4.065	7.107	4.38	3.216	4.193	5.466	4.878	15.759	0.955	12.999	1.979	5.072	5.284	7.439
C8A	4.506	3.497	3.121	4.727	3.635	2.65	3.347	2.837	7.232	6.524	3.11	2.278	4.846	7.519	9.277	13.281	2.97
C8B	4.712	3.192	4.362	3.795	2.987	2.773	3.487	2.543	4.166	3.637	3.15	2.248	3.223	4.477	3.865	5.566	2.826
C8G	4.069	1.795	1.455	1.677	1.758	1.932	2.742	1.61	1.572	2.167	1.742	1.109	1.838	3.313	2.28	3.293	1.758
C9	20.585	9.77	11.183	11.852	11.862	6.434	12.7	10.062	10.617	14.876	11.828	11.947	11.199	13.161	11.432	21.511	14.482
C9orf40	0.764	0.928	1.697	1.608	0.9	0.809	0.68	0.891	0.578	0.456	0.946	0.613	3.297	3.186	0.597	0.624	1.641
CA1	471.354	439.306	824.68	718.763	739.975	565.166	462.967	810.344	283.868	302.891	246.872	473.942	1721.31	2246.95	397.694	535.337	659.226
CA13	0.224	0.298	0.336	1.185	0.561	0.728	0.395	0.533	1.176	1.164	0.46	0.285	0.457	0.425	0.876	0.281	0.59
CA2	181.734	158.512	278.108	300.134	260.904	198.872	182.659	265.042	116.24	114.383	132.148	125.428	433.252	796.022	126.904	194.185	221.727
CA3	4.332	6.666	3.238	3.904	5.454	5.129	4.409	6.31	2.796	2.242	2.722	3.315	12.89	14.74	3.581	5.096	9.152
CACNA2D1	98.203	119.303	181.742	69.741	156.907	90.749	97.575	70.929	148.744	98.216	205.855	145.501	106.145	112.01	138.599	124.448	75.737
CADM1	15.528	14.528	13.644	11.409	12.214	14.181	12.741	9.736	8.874	10.429	12.647	16.149	11.149	11.694	8.29	10.55	9.496
CADM4	0.515	0.503	0.536	0.392	0.472	0.634	0.462	0.561	0.469	0.479	0.598	0.751	0.779	0.559	0.506	0.723	0.423
CALCOCO1	3.974	3.173	4.318	4.2	3.719	3.359	3.295	2.757	2.498	3.005	2.733	3.725	4.217	3.849	3.006	2.301	1.739
CALD1	8.585	26.002	13.219	71.016	32.752	60.987	17.236	27.735	64.917	96.57	19	15.345	29.724	23.776	24.77	14.55	40.366
CALM1	2.526	5.777	5.119	14.066	9.533	9.621	5.075	8.398	14.88	11.27	6.43	4.351	8.776	9.333	6.53	3.531	7.552
CALML5	0.442	0.701	0.418	0.353	0.616	0.318	0.39	0.345	0.395	0.343	0.631	0.604	0.783	0.967	0.416	0.852	0.584
CALR	27.203	35.831	23.508	58.812	39.281	55.281	34.413	40.176	54.698	90.779	30.888	33.17	39.346	24.567	41.449	44.271	36.385
CALU	1.54	3.208	3.984	9.096	4.931	5.778	3.503	3.837	9.128	12.56	3.537	2.577	5.405	2.713	4.191	2.688	4.618
CAMK1	0.647	0.769	0.593	1.904	1.209	1.289	0.944	1.048	2.153	2.062	1.003	0.818	1.195	0.812	1.566	0.897	1.186
CAMK2B	0.464	0.367	0.254	0.248	0.325	0.276	0.182	0.145	0.246	0.258	0.372	0.424	0.57	0.353	0.219	0.298	0.191
CAMK2D	0.755	0.747	0.469	0.493	0.606	0.534	0.546	0.389	0.424	0.484	0.67	0.548	0.89	0.521	0.494	0.479	0.515
CAMP	4.928	1.816	6.17	4.298	1.928	2.292	4.376	5.027	0.95	1.113	2.796	2.36	1.563	2.098	0.922	1.658	2.614
CAND1	0.545	0.684	0.979	0.93	0.828	0.81	0.593	1.041	0.882	0.616	0.877	0.789	0.776	1.297	0.718	0.661	0.86
CANT1	2.491	1.617	2.545	2.608	2.116	2.215	1.872	1.826	1.724	1.515	1.702	2.416	1.983	2.157	2.212	2.274	2.078
CANX	1.063	0.71	0.868	0.702	0.656	0.828	0.914	0.82	0.623	0.687	0.907	1.115	0.903	0.716	0.844	1.008	0.597
CAP1	2.637	5.45	4.44	16.146	9.402	11.844	5.408	9.023	19.5	22.754	6.857	7.102	5.259	5.22	9.961	5.99	9.753
CAPN1	2.221	3.271	5.213	11.097	5.439	4.636	4.133	5.411	6.365	7.799	3.707	5.538	2.614	6.93	4.211	4.868	5.734
CAPN2	0.385	0.346	0.352	0.307	0.373	0.354	0.356	0.311	0.421	0.223	0.406	0.522	0.406	0.219	0.387	0.389	0.31
CAPNS1	2.573	3.158	3.196	4.774	3.951	4.057	3.531	3.567	5.783	5.458	2.849	4.175	4.01	4.439	3.483	3.778	3.599
CAPZA1	0.599	0.759	1.024	2.397	1.259	1.742	0.809	1.556	2.393	2.16	1.116	1.164	1.083	1.709	1.291	1.503	1.562
CAPZA2	0.502	0.715	0.721	1.241	1.045	1.128	0.634	0.802	1.381	1.453	0.855	0.697	0.864	0.955	0.84	0.988	1.092
CAPZB	1.051	4.204	2.058	5.504	3.074	3.758	1.892	2.822	5.032	6.128	2.271	2.377	2.284	4.47	2.768	3.03	3.976
CARHSP1	0.688	0.76	0.905	1.184	0.879	0.717	0.816	0.851	0.469	0.484	0.454	0.354	1.029	1.813	0.554	0.527	0.716
CARKD	0.189	0.276	0.289	0.269	0.293	0.253	0.282	0.338	0.289	0.188	0.327	0.178	0.346	0.345	0.283	0.234	0.265
CASC4	3.563	4.201	3.437	3.056	3.527	2.879	2.913	3.242	2.746	2.307	4.066	3.228	4.215	2.635	2.721	2.351	2.673
CASP14	0.806	0.977	0.913	1.358	1.359	0.757	0.825	0.634	0.928	0.841	1.377	2.03	1.575	1.214	1.772	0.767	1.275
CASP3	0.442	0.689	1.011	2.175	1.057	1.175	0.732	0.779	1.379	2.024	0.702	0.689	0.97	0.781	1.689	0.591	1.065
CAST	8.519	10.763	16.04	14.451	11.718	11.441	8.44	14.168	8.48	7.788	8.485	8.271	29.576	37.475	8.841	8.201	9.468
CAT	202.905	308.091	334.549	260.452	305.551	262.37	175.456	260.691	151.151	148.852	223.457	154.926	500.168	865.421	165.783	141.574	311.575
CBLN1	2.214	4.04	1.278	1.106	1.724	1.344	1.13	2.124	5.167	2.49	9.722	1.241	2.097	0.975	1.462	0.662	1.639
CBLN4	3.017	5.1	3.042	2.643	3.074	4.303	2.276	3.316	2.822	2.903	3.665	2.425	3.482	2.797	1.916	1.606	2.405
CBR1	1.039	1.022	1.552	1.326	1.272	1.604	1.298	1.665	1.543	1.362	1.198	1.347	1.249	3.426	1.337	1.47	1.389
CCDC126	15.812	13.382	10.647	8.529	11.551	14.482	13.485	9.644	8.426	11.664	14.122	12.415	15.423	7.487	9.639	14.697	12.29
CCDC40	4.088	2.417	4.698	4.296	4.018	3.483	4.117	3.031	2.318	2.89	2.629	4.716	3.313	2.76	2.736	2.438	2.672
CCDC43	0.152	0.23	0.201	0.682	0.338	0.354	0.258	0.321	0.486	0.576	0.246	0.235	0.344	0.248	0.274	0.111	0.258
CCDC80	3.33	2.815	4.975	4.176	3.556	3.329	2.878	2.549	2.902	2.689	2.601	4.749	4.783	3.021	1.72	1.988	2.147
CCS	3.938	4.314	6.738	12.19	7.492	6.293	5.102	7.504	4.832	3.402	4.303	2.88	13.377	21.685	4.15	4.495	5.857
CCT3	1.977	1.609	2.505	1.869	1.8	1.951	1.453	1.496	1.552	1.026	1.577	1.247	1.476	1.405	1.529	0.795	2.187
CCT4	1.813	2.402	2.05	1.888	1.958	1.816	1.422	1.634	2.225	1.346	2.704	1.773	3.254	1.456	1.664	1.438	1.52
CCT8	0.953	1.18	1.47	2.78	1.805	2.057	0.989	1.403	2.112	2.713	1.472	1.528	1.526	2.581	1.458	1.853	2.054
CD109	35.175	22.704	36.752	23.293	30.757	25.298	34.584	24.268	37.704	27.269	34.879	53.785	31.805	31.925	25.21	55.261	29.934
CD14	118.303	64.167	151.484	83.483	94.246	80.768	97.388	75.06	111.405	93.007	78.63	149.262	82.498	94.769	93.649	189.611	80.001
CD163	28.572	25.435	21.048	14.061	23.734	23.53	25.892	20.658	12.329	17.802	25.661	21.855	32.643	11.01	10.6	17.508	14.441
CD1C	0.466	0.329	0.437	0.3	0.351	0.245	0.472	0.32	0.423	0.324	0.439	0.447	0.318	0.339	0.472	0.276	0.319
CD209	3.779	4.248	4.157	4.472	4.172	4.266	3.735	4.527	2.877	4.178	3.833	6.172	5.995	3.077	3.061	3.192	2.605
CD248	8.274	8.05	7.564	4.636	5.889	4.586	6.024	4.881	5.202	5.882	6.54	6.044	8.199	4.044	5.643	6.655	4.476
CD2AP	323.063	289.487	342.424	128.014	282.459	317.416	426.843	326.287	177.854	141.725	157.166	218.932	84.872	114.681	171.269	123.884	195.265
CD33	1.818	3.701	2.898	1.708	2.233	4.029	3.391	2.622	2.401	3.11	1.787	2.955	3.621	2.235	1.916	2.487	3.295
CD34	3.003	2.857	2.413	2.04	2.131	2.497	2.098	2.699	2.727	2.249	2.886	2.877	2.895	1.983	2.954	2.478	2.482
CD36	0.136	0.241	0.371	0.431	0.33	0.369	0.34	0.274	0.323	0.366	0.176	0.242	0.2	0.198	0.159	0.287	0.593
CD44	85.435	79.828	74.612	43.143	49.808	68.185	54.127	64.82	61.979	52.436	85.293	69.206	71.83	39.48	70.207	61.13	66.187
CD46	0.265	0.293	0.253	0.242	0.241	0.247	0.192	0.233	0.278	0.184	0.33	0.287	0.334	0.209	0.196	0.19	0.197
CD48	1.696	1.978	2.193	1.501	1.685	1.772	2.136	1.549	1.62	1.485	2.849	2.109	2.08	1.724	1.732	1.703	1.417
CD55	0.466	0.45	0.339	0.318	0.286	0.444	0.376	0.461	0.349	0.263	0.461	0.384	0.433	0.241	0.365	0.461	0.333
CD58	6.973	8.162	6.379	5.755	6.096	6.235	4.936	5.019	7.21	6.235	10.911	6.684	8.845	5.484	5.79	5.835	7.237
CD5L	1.733	1.02	3.822	0.768	0.587	0.748	3.503	0.629	1.402	1.345	0.846	0.899	1.299	1.252	10.079	5.363	5.375
CD84	10.031	10.551	7.658	15.533	13.591	11.216	9.919	12.223	14.591	14.465	12.034	8.412	12.154	7.772	8.352	9.842	11.626
CD9	0.139	0.473	0.285	1.442	0.598	0.898	0.571	0.437	1.04	1.411	0.41	0.388	0.324	0.243	0.396	0.329	0.89
CD96	0.473	0.521	0.312	0.422	0.355	0.457	0.434	0.276	0.457	0.394	0.656	0.424	0.515	0.28	0.442	0.325	0.281
CD97	3.092	3.049	3.515	3.376	4.469	2.965	3.444	3.065	3.455	3.316	4.228	3.092	4.492	2.763	2.825	3.291	2.66
CD99	0.779	0.543	0.192	1.039	0.916	0.629	0.284	0.368	0.382	0.506	0.644	1.319	0.832	0.524	0.339	0.446	0.521
CDC37	3.298	3.132	2.407	3.046	3.325	2.796	2.546	2.858	3.804	4.052	3.218	3.309	4.177	2.889	4.263	2.974	2.852
CDC5L	2.593	3.382	11.867	2.49	3.16	1.687	8.82	3.507	2.972	6.38	4.722	5.649	5.728	3.676	13.181	5.227	5.658
CDH1	18.467	16.602	21.954	20.306	20.666	18.413	36.48	16.625	21.063	15.114	24.074	39.255	15.896	22.274	29.357	39.649	18.116
CDH11	2.755	2.591	2.364	2.567	2.369	1.787	2.174	1.95	2.749	2.719	3.7	3.833	3.121	1.531	2.958	5.277	1.928
CDH13	96.588	71.488	74.915	56.561	89.574	67.911	88.086	73.846	80.913	71.96	127.036	99.092	92.967	87.928	87.82	117.542	69.496
CDH15	0.99	0.629	1.056	0.469	0.472	0.45	1.289	0.372	0.538	0.49	0.688	0.463	0.774	0.406	0.57	0.737	0.738
CDH17	2.013	2.292	2.496	2.239	1.851	1.447	2.888	1.619	2.289	1.719	2.6	2.28	3.019	1.726	2.499	2.107	1.642
CDH19	1.464	2.021	2.217	2.261	2.084	1.424	1.823	1.586	1.496	1.663	2.438	2.122	2.732	1.85	2.036	2.249	1.649
CDH2	32.684	27.011	29.903	27.032	24.388	27.813	46.567	28.117	24.234	27.1	27.391	26.829	31.132	20.405	28.353	29.457	26.033
CDH23	0.512	0.502	0.38	0.459	0.532	0.349	0.466	0.418	0.49	0.421	0.627	0.614	0.659	0.716	0.749	0.939	0.5
CDH3	1.654	0.955	1.55	1.005	0.869	1.288	1.528	2.509	0.924	0.938	1.01	1.222	0.57	1.631	0.652	1.181	1.319
CDH5	185.234	142.861	146.743	158.92	252.328	122.352	223.515	173.549	183.01	146.474	282.359	264.824	229.672	183.776	257.496	311.734	158.227
CDH6	8.756	9.268	8.934	8.093	7.744	7.579	6.96	7.325	9.735	7.966	13.832	10.273	13.125	7.425	10.187	13.444	5.703
CDHR2	6.582	9.829	7.847	39.819	5.261	8.629	16.601	10.569	3.222	3.93	5.6	7.153	5.036	5.775	4.97	3.417	4.614
CDHR5	16.412	19.126	17.775	19.645	20.431	12.464	15.488	13.451	15.296	11.517	9.547	12.633	18.312	8.327	12.224	16.507	10.762
CDKN2D	0.234	0.327	0.324	0.758	0.548	0.474	0.397	0.528	0.984	1.005	0.42	0.303	0.528	0.362	0.529	0.27	0.521
CDON	7.423	5.048	4.303	4.621	3.904	4.805	5.509	6.524	5.492	4.612	4.17	4.271	7.031	4.98	6.116	5.025	2.724
CDV3	0.697	2.097	1.413	6.204	3.22	3.024	2.186	3.008	4.062	5.736	1.959	1.71	3.659	2.489	2.196	1.383	2.535
CEACAM1	3.129	5.925	4.222	7.784	3.39	3.451	4.224	4.006	3.995	4.448	4.641	4.33	5.241	3.23	3.8	3.056	4.283
CECR1	57.85	25.025	39.556	19.066	18.982	16.24	26.287	26.676	26.219	34.957	29.713	36.825	20.122	19.522	28.68	33.169	22.776
CEMIP	0.774	0.656	0.771	0.569	0.625	0.626	0.676	0.576	0.58	0.541	0.759	0.905	0.659	0.66	0.911	1.171	0.498
CENPE	5.421	5.882	8.794	7.676	7.839	7.856	6.929	5.26	5.875	5.252	7.08	4.5	12.728	34.779	4.501	11.5	8.211
CEP70	19.692	0.176	15.44	0.217	0.188	14.049	0.208	0.201	5.008	0.112	5.924	14.479	0.182	0.185	0.127	0.093	0.12
CES1	7.99	7.31	44.66	40.105	7.695	16.057	36.043	10.966	3.338	5.137	5.699	7.097	4.465	4.644	5.299	3.353	7.973
CES2	2.181	1.633	2.063	2.123	1.678	1.57	2.384	1.922	1.687	0.978	1.867	1.951	1.526	1.449	1.897	1.667	1.916
CETP	14.154	9.287	7.597	6.066	9.106	10.604	12.672	8.461	8.114	12.688	10.993	11.308	6.365	16.017	8.493	20.895	6.061
CFB	5.053	4.443	5.548	5.063	5.675	4.05	4.402	3.962	3.598	3.19	4.367	4.571	4.784	7.283	3.819	6.934	4.964
CFD	396.986	227.691	236.296	212.751	246.082	211.681	216.873	230.933	236.723	135.505	302.59	220.513	274.311	165.557	304.185	251.718	279.775
CFH	6.453	6.447	5.391	6.394	6.662	5.774	4.833	5.724	5.029	3.83	6.61	5.661	7.305	5.089	5.205	4.477	5.036
CFI	12.337	11.167	7.635	8.671	9.089	9.103	9.449	6.269	5.433	6.825	5.181	6.238	9.949	5.904	6.571	8.734	7.971
CFL1	12.116	18.608	13.319	86.139	31.316	47.113	29.245	38.705	50.688	81.474	22.755	28.483	43.232	21.57	44.411	20.103	26.707
CGREF1	0.706	0.489	0.537	0.5	0.544	0.383	0.468	0.443	0.618	0.405	0.828	1.001	0.557	0.432	0.523	0.461	0.395
CHAD	8.235	5.505	5.257	6.026	5.488	3.729	5.315	4.832	5.184	5.188	6.182	7.375	5.36	13.622	5.339	8.303	4.927
CHGA	25.278	23.594	20.044	20.578	26.28	22.642	54.282	20.713	31.868	18.48	23.583	26.759	25.426	22.572	23.818	20.263	16.447
CHGB	1.68	1.336	1.459	1.262	1.592	1.022	1.239	1.449	1.489	1.453	1.733	2.11	1.699	1.324	1.568	1.287	1.212
CHI3L1	19.515	8.034	21.738	7.5	8.349	16.467	24.266	25.967	11.6	7.717	10.913	11.501	7.169	9.408	8.259	10.907	11.034
CHIT1	3.038	2.761	5.092	1.192	1.428	3.649	3.49	3.586	4.983	1.029	1.905	1.255	1.735	1.145	1.268	7.163	2.535
CHL1	240.752	208.813	158.657	136.885	189.038	161.341	187.757	153.222	180.235	172.481	202.664	195.261	262.23	182.195	261.794	197.134	176.721
CHMP4A	0.255	0.385	0.733	1.222	0.853	0.595	0.435	0.71	0.595	0.835	0.434	0.422	1.224	1.323	0.472	0.276	0.895
CHRD	0.158	0.168	0.168	0.134	0.147	0.218	0.201	0.187	0.149	0.135	0.22	0.128	0.172	0.152	0.236	0.2	0.133
CHRDL2	0.48	0.563	0.358	0.42	0.446	0.517	0.434	0.709	0.596	0.47	0.962	0.563	1.103	0.511	0.645	0.74	0.46
CHST10	1.96	1.49	1.236	1.576	2.05	1.186	1.28	1.279	1.474	1.342	2.01	1.677	1.811	1.275	1.598	1.912	1.122
CHST3	0.353	0.334	0.359	0.324	0.393	0.361	0.397	0.405	0.384	0.339	0.524	0.479	0.493	0.356	0.43	0.607	0.354
CILP	6.926	5.427	4.123	3.577	4.875	5.313	5.104	4.964	5.546	3.895	5.748	3.301	4.404	4.011	3.421	4.515	3.399
CILP2	16.152	17.07	12.063	14.249	10.852	13.553	10.249	11.472	18.001	13.38	21.48	17.237	18.203	15.14	16.38	13.579	11.14
CKM	28.423	50.052	25.421	28.698	64.812	39.775	37.448	24.588	21.08	20.583	34.954	75.182	59.031	22.481	28.365	106.696	35.073
CLC	3.586	1.013	3.611	0.882	2.499	1.054	0.859	1.424	2.005	0.482	1.261	2.028	0.832	2.569	0.83	0.607	1.151
CLCA4	0.178	0.458	0.335	0.413	0.385	0.384	0.404	0.37	0.399	0.183	0.589	0.318	0.382	0.351	0.243	0.301	0.305
CLEC16A	0.343	0.7	0.757	0.585	0.617	0.421	0.498	0.43	0.453	0.507	0.558	0.322	0.966	1.19	0.371	0.35	0.36
CLEC3B	371.26	348.449	241.055	199.557	250.569	224.225	199.547	230.233	295.95	261.299	363.977	365.767	409.072	173.671	149.265	188.439	207.616
CLIC1	6.387	11.107	11.308	52.008	25.915	29.742	21.768	27.044	39.411	56.253	14.036	18.619	14.531	22.962	25.499	20.549	23.533
CLIC4	1.556	2.181	1.655	3.769	2.763	2.824	2.037	2.553	3.41	4.625	2.548	2.345	3.036	2.335	2.9	2.125	2.529
CLN5	0.261	0.26	0.212	0.24	0.181	0.15	0.344	0.208	0.253	0.193	0.236	0.206	0.227	0.102	0.216	0.267	0.194
CLSTN1	16.843	17.424	13.589	14.517	21.599	14.272	15.33	15.348	14.32	12.636	20.781	16.332	17.791	16.013	14.563	16.063	12.971
CLTA	0.252	0.387	0.361	0.778	0.541	0.727	0.304	0.313	0.5	0.621	0.314	0.231	0.87	0.911	0.19	0.151	0.44
CLTC	23.193	31.689	21.297	21.46	26.519	24.533	20.932	21.748	30.784	21.659	30.424	19.564	36.035	19.154	29.066	25.004	21.084
CLU	1494.66	1767.35	1223.91	1315.89	1625.86	1410.01	1359.28	1245.88	1724.5	1368.86	1559.33	1053.61	2245.39	1327.47	1663.53	1578.85	1552.43
CMBL	0.278	0.335	0.394	0.356	0.331	0.288	0.324	0.361	0.268	0.196	0.347	0.329	0.545	0.732	0.296	0.244	0.26
CMPK1	1.613	3.433	1.911	5.578	4.072	5.189	3.084	4.3	6.963	5.917	3.34	1.726	4.073	6.699	4.44	2.141	4.904
CNDP1	518.587	233.181	379.752	194.083	326.553	204.71	802.918	261.453	242.992	328.58	202.35	610.747	184.973	347.906	46.456	320.868	322.018
CNN2	0.685	1.874	1.605	6.153	4.229	5.525	1.988	2.929	6.479	8.926	2.192	3.657	1.736	4.195	3.202	2.414	3.763
CNPY2	0.144	0.175	0.126	0.357	0.211	0.282	0.141	0.14	0.311	0.339	0.245	0.177	0.24	0.131	0.162	0.084	0.165
CNST	0.112	0.132	0.123	0.167	0.153	0.244	0.093	0.138	0.255	0.407	0.188	0.109	0.196	0.134	0.151	0.082	0.207
CNTFR	21.915	22.853	14.802	14.882	16.013	19.798	15.519	13.427	19.276	19.069	23.209	17.179	19.855	13.416	18.042	18.016	17.994
CNTN1	105.58	125.092	111.429	101.19	84.281	91.349	86.265	82.575	111.065	99.52	128.169	128.16	130.871	99.359	120.711	103.304	90.714
CNTN3	61.487	56.379	35.222	63.533	54.885	52.38	55.195	32.362	25.652	29.299	44.143	33.53	59.401	40.909	37.499	33.951	55.061
CNTN4	25.468	29.245	21.772	21.235	25.557	26.793	21.751	23.529	22.303	21.578	24.997	33.506	36.547	23.331	28.422	28.73	22.227
CNTN5	0.163	0.223	0.162	0.146	0.134	0.295	0.133	0.256	0.221	0.084	0.27	0.108	0.274	0.148	0.136	0.123	0.171
COL11A2	2.327	2.358	1.597	1.534	2.04	1.39	1.656	1.219	2.837	1.814	3.943	2.173	4.55	2.703	2.134	0.913	1.662
COL12A1	3.092	2.68	2.456	2.486	2.35	2.732	2.628	2.416	2.635	2.27	3.527	3.348	2.477	2.46	3.037	3.72	2.123
COL15A1	15.93	12.821	15.863	15.182	17.395	12.675	10.075	11.462	14.431	11.115	16.383	19.028	18.001	15.235	10.038	11.704	10.592
COL17A1	0.867	0.735	0.66	0.867	0.809	0.555	0.715	0.648	0.641	10.551	0.898	0.728	0.908	0.765	0.541	0.811	0.526
COL18A1	54.719	54.857	84.15	68.268	63.338	47.349	71.169	41.163	46.848	41.639	50.581	71.127	60.863	43.774	43.874	41.667	34.272
COL1A1	31.23	18.389	13.608	24.591	15.514	15.886	26.45	15.832	21.382	11.149	29.171	21.287	20.502	22.256	12.839	23.11	17.822
COL1A2	6.355	4.05	3.478	4.975	3.586	3.854	6.366	3.422	4.453	3.413	5.767	5.299	5.694	4.722	4.309	5.779	3.528
COL2A1	0.363	0.23	0.251	0.216	0.255	0.262	0.116	0.14	0.368	0.179	0.374	0.248	0.288	0.204	0.232	0.164	0.162
COL3A1	5.102	6.717	5.356	5.902	4.388	5.222	7.061	4.411	4.88	4.744	6.383	5.117	6.487	7.088	3.967	3.745	3.3
COL4A2	1.451	1.403	1.161	1.001	1.238	1.207	1.166	1.202	1.008	1.08	1.39	1.592	1.531	1.077	0.965	1.42	1.005
COL5A1	7.137	6.041	7.238	6.309	7.575	7.501	4.678	7.282	7.515	5.087	8.574	7.672	8.69	4.564	6.009	5.697	4.709
COL5A3	0.296	0.257	0.231	0.274	0.179	0.222	0.296	0.224	0.213	0.176	0.182	0.172	0.261	0.12	0.15	0.231	0.145
COL6A1	47.735	37.406	43.131	34.74	31.311	43.967	65.095	32.159	31.319	26.509	34.77	39.137	30.547	36.588	49.548	52.758	30.828
COL6A2	12.737	6.252	11.368	6.592	14.138	10.293	4.926	15.843	25.119	11.386	11.383	9.239	8.926	7.78	9.588	7.316	8.039
COL6A3	191.173	117.912	188.428	116.741	157.485	156.111	151.315	164.656	182.852	133.15	219.448	252.64	107.485	147.109	153.64	233.95	93.744
COLEC10	30.424	30.046	21.124	25.831	23.36	21.811	25.787	28.887	24.294	22.792	40.299	34.43	36.243	33.796	28.182	38.226	22.182
COLEC11	51.036	54.624	40.516	50.92	48.604	37.628	46.109	48.935	61.751	39.647	81.501	57.362	74.764	48.742	45.66	57.742	47.011
COLEC12	1.582	1.551	1.446	1.626	1.421	1.848	1.389	1.133	1.602	1.472	2.169	1.77	2.371	1.326	0.922	1.539	1.156
COMP	43.244	41.861	21.298	22.766	25.899	42.719	38.603	23.932	27.567	28.212	26.778	35.414	27.98	27.638	36.936	72.389	30.981
COPS4	0.581	0.733	0.901	1.25	0.869	0.793	0.62	0.944	0.94	0.951	0.73	0.867	1.375	2.268	0.735	0.753	0.834
CORO1A	3.265	5.076	4.677	10.827	6.691	9.387	5.484	7.833	10.828	13.242	5.115	5.932	4.343	5.8	8.9	5.968	8.371
CORO1B	0.487	0.662	0.527	2.357	1.037	1.45	0.773	1.012	1.848	2.378	0.841	0.776	0.763	0.737	1.272	0.917	1.34
CORO1C	0.828	2.044	2.386	7.712	4.129	6.092	2.488	4.021	7.095	9.28	2.454	2.806	1.938	2.797	3.993	3.051	5.361
COTL1	6.643	13.692	8.79	47.778	24.124	22.988	14.869	16.664	24.662	28.107	12.456	12.851	19.174	14.047	26.109	10.89	17.538
CP	312.401	204.163	202.611	248.498	183.848	191.061	272.957	142.067	139.564	272.322	153.487	210.626	169.53	157.736	254.909	287.204	255.379
CPA1	3.767	2.716	3.635	3.341	4.529	10.395	5.651	3.96	3.331	1.952	2.534	4.721	2.116	1.688	3.34	1.792	1.461
CPA4	1.329	0.811	0.862	0.996	0.899	0.789	0.782	1.053	1.087	0.685	1.368	1.036	1.525	0.93	0.849	1.016	1.011
CPB1	2.236	1.568	1.855	2.116	2.444	5.264	3.166	1.854	2.074	1.392	1.657	2.869	1.092	0.676	1.388	1.154	0.944
CPB2	298.204	336.442	346.225	271.088	331.461	286.022	263.449	248.748	209.896	296.057	216.356	330.629	198.917	196.054	245.88	236.908	286.878
CPD	2.743	2.721	2.735	2.502	1.844	2.198	2.35	1.761	2.056	1.818	2.835	2.803	3.606	1.871	2.485	2.816	2.034
CPM	6.823	7.219	8.134	9.189	6.803	8.707	8.789	6.151	4.893	6.307	6.417	5.341	5.918	5.198	6.138	6.059	5.378
CPN1	435.286	119.284	204.005	348.126	281.688	297.738	399.848	255.136	232.785	213.407	243.006	272.113	175.42	244.313	241.214	270.762	354.567
CPN2	264.825	102.009	150.924	184.437	134.119	202.015	312.259	153.508	132.817	165.664	111.616	168.03	105.242	147.314	141.773	255.844	214.128
CPQ	26.534	24.069	15.828	16.531	17.532	20.553	25.761	21.905	21.56	16.954	19.783	19.236	8.321	19.676	27.756	21.343	13.914
CPVL	0.992	0.627	0.597	0.504	0.755	0.56	0.519	0.802	0.68	0.624	0.794	0.569	0.956	0.613	0.61	0.624	0.663
CR1	8.36	6.585	7.597	5.547	6.564	7.201	6.26	5.977	8.122	4.534	8.607	6.953	10.172	5.301	7.155	5.607	4.888
CR2	12.534	28.479	23.454	15.884	18.575	17.106	12.892	19.126	17.434	17.387	18.827	27.713	47.962	17.589	24.321	29.871	10.724
CRELD1	1.566	2.232	1.259	1.129	1.635	1.712	1.195	1.387	1.497	1.894	1.542	1.413	2.349	1.59	1.016	1.89	2.209
CRHBP	12.705	6.58	7.091	6.371	5.735	8.011	9.965	6.795	6.148	4.94	6.127	7.386	6.338	5.838	8.661	9.704	5.336
CRIP1	1.051	0.565	1.04	0.994	0.68	0.429	0.483	0.499	0.405	0.445	0.421	1.159	0.671	0.668	0.322	0.411	0.318
CRK	0.901	1.423	1.101	1.663	1.551	1.546	1.18	1.423	1.659	1.548	1.547	0.966	2.07	1.616	1.39	1.061	1.461
CRKL	1.837	2.411	2.267	7.503	4.036	5.878	5.306	3.507	4.739	6.044	2.325	2.179	3.511	2.871	2.857	1.796	3.244
CRP	77.73	46.032	116.052	52.883	62.401	74.586	101.17	39.24	8.957	277.623	4.839	35.012	26.035	7.66	8.623	10.982	17.563
CRTAC1	62.988	60.749	44.921	29.775	44.767	36.695	37.918	32.443	56.644	39.19	64.58	77.478	33.812	49.173	55.929	68.51	41.089
CRYZ	0.493	2.573	1.416	1.009	1.19	2.487	2.078	1.612	1.002	0.686	2.883	0.765	0.66	0.494	0.93	0.83	0.874
CSF1	2.955	4.133	4.116	2.616	4.566	3.017	2.501	3.791	3.251	3.25	4.156	4.252	4.439	1.699	3.422	3.468	2.458
CSF1R	75.054	115.302	62.622	63.418	109.571	83.105	98.082	104.958	70.501	59.473	107.905	81.937	86.319	45.39	86.657	79.409	56.214
CSF2RA	0.309	0.382	0.213	0.231	0.245	0.253	0.156	0.26	0.419	0.148	0.402	0.175	0.452	0.153	0.212	0.236	0.258
CSK	1.507	2.796	1.309	1.567	1.924	1.882	1.176	1.675	2.83	1.661	3.778	1.359	3.53	1.078	2.13	1.385	1.402
CSPG4	20.144	13.385	15.488	9.7	15.486	14.979	17.417	12.019	14.592	11.689	16.615	17.192	13.4	22.93	19.534	27.833	12.283
CSPG5	0.384	0.45	0.292	0.44	0.279	0.149	0.226	0.231	0.325	0.427	0.654	0.506	0.658	0.427	0.336	0.406	0.313
CSRP1	1.079	2.949	1.802	8.049	4.312	5.466	3.264	4.69	6.115	9.456	2.323	3.777	3.181	2.647	5.664	2.351	4.132
CST3	39.799	38.532	63.558	46.361	46.364	26.33	27.885	36.784	49.183	48.228	62.572	88.16	48.766	41.536	28.728	31.766	35.1
CST6	4.669	2.184	4.866	3.231	3.222	2.691	1.756	2.837	3.501	2.448	4.913	4.984	5.513	3.555	2.855	4.141	2.968
CSTA	0.436	0.729	0.42	0.586	0.718	0.207	0.401	0.24	0.554	0.695	0.814	0.76	1.556	0.35	0.598	0.414	0.765
CSTB	1.368	1.768	2.079	1.506	2.263	2.12	1.169	1.12	1.807	0.785	1.909	1.813	2.065	6.717	1.832	1.217	2.852
CTBS	109.675	139.223	84.434	117.274	106.736	107.944	96.004	98.788	103.972	98.692	52.178	88.951	128.72	72.322	66.968	71.165	90.128
CTHRC1	0.595	0.473	0.903	0.61	0.52	0.528	0.567	0.579	0.427	0.437	0.508	0.726	0.479	0.583	0.314	0.512	0.395
CTSA	1.704	2.729	2.203	2.829	1.84	2.583	3.118	2.765	2.679	5.621	1.896	2.142	1.87	1.667	3.12	3.031	1.822
CTSB	6.147	8.4	5.258	4.276	5.449	5.059	7.026	7.505	7.313	5.807	15.377	6.751	12.58	6.279	8.387	10.218	6.053
CTSC	2.379	2.582	1.88	4.717	2.104	2.238	2.764	1.599	2.248	2.507	3.283	1.822	1.826	1.24	3.006	4.852	1.907
CTSD	63.124	35.207	38.601	55.88	26.948	66.385	88.907	42.516	28.221	32.201	23.899	36.927	29.801	60.109	36.961	50.093	44.405
CTSF	6.306	5.737	3.747	2.182	3.859	3.741	6.078	4.921	4.498	5.653	4.916	4.374	3.856	3.762	7.053	6.861	4.684
CTSH	2.498	3.053	2.795	2.506	2.375	2.364	2.612	2.243	2.188	2.446	2.538	2.797	3.073	2.574	2.097	1.457	1.631
CTSL	13.237	11.118	10.733	14.632	10.249	11.583	8.648	11.403	11.242	14.959	13.821	12.675	10.979	8.974	9.947	10.743	8.675
CTSS	1.498	1.24	1.164	1.086	1.125	0.975	1.131	1.214	0.984	0.947	1.332	1.151	1.21	0.899	0.619	1.08	0.877
CTSZ	47.348	55.963	46.219	38.435	35.45	45.817	60.905	49.689	31.873	51.502	40.954	51.107	29.737	33.601	26.922	41.254	21.85
CTTN	5.252	12.941	8.272	42.142	18.598	29.266	12.437	17.016	35.095	50.544	12.258	10.897	15.167	11.916	17.518	10.083	20.382
CUL4B	28.415	32.528	9.468	7.573	17.052	14.833	11.42	17.03	12	29.765	18.387	34.562	22.001	23.398	19.219	23.789	23.838
CUTA	17.316	17.026	16.197	25.048	23.18	22.622	16.317	18.347	17.752	21.269	17.795	16.939	22.846	21.845	19.014	14.506	17.984
CYB5A	8.519	8.201	12.185	9.832	9.315	9.545	9.083	12.359	6.338	5.713	8.321	8.514	19.037	29.688	6.11	7.706	7.937
CYCS	2.295	3.594	1.955	4.959	3.918	6.186	2.316	2.814	4.997	5.976	3.229	2.485	3.584	2.072	3.428	2.651	2.966
CYTL1	1.201	0.742	1.126	0.81	0.928	0.575	0.651	0.787	1.047	0.72	1.154	1.294	1.272	0.703	0.733	0.568	0.81
DAG1	39.196	25.696	32.495	23.518	26.85	23.423	28.469	26.536	25.946	28.282	29.119	44.401	34.295	28.169	27.561	52.636	20.392
DAK	1.187	1.665	2.14	2.287	2.382	2.027	1.707	1.6	1.732	1.458	1.651	1.733	1.385	1.802	1.149	0.936	1.337
DARS	0.615	0.668	0.603	0.824	0.807	0.915	0.489	0.833	1.067	0.771	0.974	0.79	0.748	0.563	0.878	0.497	0.557
DBH	176.317	128.876	44.072	200.715	115.651	56.361	124.392	78.77	8.109	255.735	110.014	123.468	59.692	159.711	92.848	265.634	13.539
DBI	6.561	7.496	7.397	13.167	12.008	11.47	7.268	12.38	17.865	17.837	7.676	7.546	10.445	6.702	8.491	5.356	9.441
DBN1	0.173	0.279	0.202	0.462	0.442	0.717	0.154	0.322	0.577	0.758	0.332	0.256	0.499	0.295	0.286	0.304	0.703
DBNL	3.272	6.198	5.101	21.466	10.257	12.289	6.971	7.97	15.689	23.805	5.979	6.415	10.551	22.823	9.318	6.66	10.318
DCBLD1	4.927	5.667	5.019	4.947	4.859	4.479	4.253	4.299	4.825	4.065	6.005	4.96	9.061	6.414	4.271	4.656	4.134
DCBLD2	1.554	1.136	1.093	1.122	1.16	1.026	0.988	1.204	1.349	0.85	1.44	1.425	1.072	0.897	1.141	0.853	0.903
DCD	29.188	25.198	22.173	28.852	23.733	11.607	15.937	16.514	39.684	16.75	20.518	41.913	41.008	26.811	34.146	23.299	41.814
DCN	0.416	0.337	0.347	0.436	0.471	0.3	0.319	0.336	0.426	0.261	0.814	0.39	0.49	0.305	0.382	0.285	0.366
DCTN2	0.463	0.723	0.541	1.569	1.047	0.884	0.875	1.061	1.24	1.689	0.848	0.575	1.069	1.089	0.848	0.501	0.636
DCUN1D1	0.612	0.733	0.81	1.07	0.819	0.887	0.635	0.946	0.653	0.663	0.719	0.556	1.259	2.311	0.735	0.828	0.881
DDAH2	0.238	0.318	0.415	0.976	0.567	0.62	0.417	0.503	0.619	0.737	0.528	0.549	0.487	0.503	0.548	0.392	0.511
DDB1	0.111	0.15	0.182	0.341	0.179	0.173	0.139	0.198	0.182	0.168	0.193	0.147	0.226	0.389	0.131	0.122	0.214
DDI2	1.982	2.121	3.436	2.942	2.608	1.634	1.593	2.743	1.703	1.221	2.227	1.885	4.393	10.405	1.96	2.748	2.165
DDR1	0.316	0.35	0.395	0.348	0.374	0.378	0.298	0.275	0.366	0.275	0.431	0.298	0.486	0.218	0.4	0.32	0.256
DDT	13.95	18.537	24.745	24.391	27.278	17.107	21.622	26.36	10.524	12.643	13.236	13.174	28.371	53.45	10.957	16.775	19.581
DENR	0.441	0.653	0.518	1.35	0.824	0.927	0.694	0.873	0.93	1.205	0.542	0.498	0.987	0.913	0.748	0.453	0.758
DGKA	0.247	0.285	0.274	0.153	0.246	0.162	0.138	0.17	0.198	0.212	0.378	0.293	0.344	0.156	0.279	0.29	0.237
DKK3	10.764	10.996	10.29	9.721	11.521	6.669	9.445	10.115	12.621	11.399	19.853	12.035	16.275	11.583	10.6	7.891	10.583
DLL1	0.884	0.674	0.603	0.597	0.596	0.639	0.807	0.652	0.725	0.674	0.63	0.764	0.712	0.603	0.874	1.114	0.584
DMKN	5.338	3.048	3.186	4.927	3.339	5.845	3.79	3.094	6.515	2.856	2.586	5.373	4.233	3.137	3.541	4.849	3.254
DMTN	1.419	2.97	2.052	7.526	5.187	6.942	2.599	3.954	7.512	9.756	3.183	1.804	5.222	7.003	3.755	2.05	3.797
DNAJC3	1.425	1.111	1.247	1.293	1.202	1.101	0.96	0.933	1.265	1.392	1.427	1.124	1.405	1.085	1.242	1.267	1.022
DNASE2	0.312	0.304	0.48	0.318	0.319	0.28	0.324	0.399	0.323	0.337	0.337	0.364	0.36	0.269	0.225	0.277	0.234
DNM1L	1.336	1.502	1.556	3.359	2.196	2.284	1.478	2.482	3.818	3.888	1.953	1.939	1.697	1.8	2.195	1.602	1.729
DNM3	0.1	0.126	0.114	0.208	0.186	0.155	0.096	0.182	0.245	0.173	0.172	0.118	0.195	0.154	0.146	0.111	0.16
DNPH1	0.637	0.416	0.87	0.682	0.708	0.794	0.749	1.125	0.575	0.459	0.595	0.424	1.205	1.994	0.763	0.685	0.632
DOCK4	1.041	0.843	0.838	0.79	0.812	0.745	0.662	0.85	0.898	0.56	1.117	0.867	0.757	0.793	0.785	0.638	0.757
DOT1L	2.276	2.968	1.978	2.12	2.631	2.122	2.09	2.008	3.044	2.231	3.016	1.697	3.603	2.274	2.799	2.157	2.663
DPEP1	0.28	0.644	0.315	0.285	0.262	0.473	0.478	0.391	0.548	0.34	0.684	0.419	0.78	0.388	0.549	0.408	0.435
DPEP2	30.723	26.633	23.135	17.629	27.4	23.312	30.117	22.271	28.02	20.693	25.507	26.908	31.815	30.456	20.472	26.39	22.766
DPP3	4.758	5.186	6.868	8.075	5.975	5.77	5.799	6.565	6.249	5.717	5.781	5.015	6.132	12.936	8.596	5.449	7.224
DPP4	111.505	176.004	85	107.834	83.734	81.009	99.122	83.42	85.323	93.477	123.023	132.377	108.021	85.516	64.499	88.699	99.818
DPP7	1.258	1.774	0.724	1.245	1.121	1.735	1.75	1.515	1.652	1.646	1.334	1.13	1.548	1.582	1.439	0.98	1.153
DPT	1.264	2.025	1.724	1.609	2.256	1.622	1.768	1.617	1.19	1.216	1.601	1.421	2.571	1.405	0.914	1.415	1.423
DPYSL2	0.344	0.529	0.617	0.883	0.526	0.772	0.378	0.459	1.075	0.88	0.647	0.533	0.662	0.605	0.82	0.619	0.628
DSC1	36.271	33.099	23.527	25.053	34.602	25.839	22.636	25.201	40.721	23.273	38.307	41.328	40.252	30.102	43.494	42.265	27.898
DSC2	9.595	6.357	8.079	6.752	7.297	6.731	8.315	6.523	6.003	6.12	8.638	8.559	11.923	6.814	7.72	12.915	6.751
DSC3	34.266	38.364	21.166	31.451	28.057	20.147	18.417	22.021	31.017	24.419	30.122	39.657	30.835	19.933	34.022	30.31	24.437
DSG1	1.505	2.158	2.491	2.428	2.964	1.542	3.371	1.775	2.046	2.38	3.606	3.6	4.085	1.314	3.622	2.227	2.651
DSG2	38.504	33.989	31.383	28.66	35.666	23.891	34.632	29.883	41.91	41.68	58.309	51.723	60.407	47.599	51.569	83.556	29.14
DSP	51.548	52.904	39.335	39.265	41.87	43.845	45.792	41.965	44.177	38.69	42.804	57.843	44.753	36.816	44.125	41.781	19.588
DSTN	0.304	0.997	0.592	3.005	1.747	1.814	1.203	1.862	2.425	3.642	0.83	1.15	1.818	1.296	1.801	0.944	1.189
DTD1	0.262	0.504	0.433	2.363	1.042	1.494	0.722	0.925	1.344	2.042	0.599	0.561	0.671	0.864	0.868	0.609	0.993
DUSP3	0.964	1.681	1.47	3.821	2.607	2.904	1.818	2.341	3.813	5.34	2.107	1.52	1.937	2.176	3.004	2.027	2.031
ECE1	0.826	0.588	0.647	0.667	0.639	0.584	0.669	0.612	0.785	0.543	0.812	0.647	0.758	0.616	0.686	0.622	0.631
ECI1	1.701	1.868	2.001	2.927	1.754	1.727	2.543	1.514	1.235	0.941	1.601	1.949	1.108	1.12	1.392	1.306	1.487
ECM1	550.528	519.907	269.526	461.566	387.823	484.97	292.063	452.733	296.736	327.465	439.069	470.444	442.537	452.25	447.598	269.402	359.039
ECM2	1.649	1.227	1.308	0.791	1.405	1.241	2.211	0.959	1.22	0.936	1.292	1.011	1.028	1.292	1.98	1.475	1.205
EEF1B2	0.497	0.753	0.569	1.488	1.056	1.41	0.716	0.855	1.325	2.115	0.775	0.659	1.087	0.642	0.766	0.632	0.995
EEF1D	0.264	0.405	0.302	0.57	0.473	0.597	0.312	0.295	0.642	0.732	0.389	0.353	0.537	0.466	0.424	0.257	0.456
EEF1G	0.364	0.54	0.412	1.064	0.813	1.265	0.523	0.714	1.419	1.12	0.721	0.571	0.689	0.544	0.724	0.634	1.334
EFEMP1	4.811	3.758	6.488	2.491	4.127	3.758	3.889	4.579	4.584	3.905	5.77	8.084	4.193	4.699	4.118	10.21	3.017
EFNA1	8.333	6.932	7.362	7.12	6.224	5.701	4.754	7.59	7.329	7.078	7.593	7.859	7.385	5.3	5.126	5.99	6.815
EFNB1	1.441	1.44	1.368	1.708	1.981	1.85	1.195	1.526	2.12	1.872	1.573	1.728	1.724	0.952	1.671	1.381	1.484
EFNB2	1.108	0.867	1.183	0.893	1.091	0.877	0.742	0.809	0.799	0.873	1.232	1.388	1.126	0.994	0.858	1.003	0.867
EGFR	43.26	40.324	43.274	37.458	38.655	32.496	32.637	31.58	35.592	28.111	36.263	41.194	38.799	33.328	33.274	25.683	36.183
EGLN2	3.108	3.287	6.662	5.448	4.81	4.784	3.642	6.97	2.119	2.767	2.411	2.947	14.192	21.965	2.866	5.444	5.892
EHD1	0.389	0.592	0.518	1.389	0.909	1.205	0.526	0.766	1.291	1.318	0.692	0.601	0.78	0.494	0.88	0.444	0.812
EHD3	0.587	1.04	1.13	2.898	1.95	4.568	1.045	1.265	3.861	4.43	1.143	1.067	1.36	1.346	1.729	0.819	2.528
EIF4B	0.928	1.647	1.424	3.289	1.689	2.051	1.361	2.101	2.454	2.596	1.555	1.023	2.192	2.369	1.642	1.053	2.164
EIF4E	8.337	3.748	5.551	5.191	5.147	4.025	5.829	3.821	5.224	3.143	4.32	4.441	2.419	4.048	5.678	3.335	6.269
EIF4H	0.614	0.824	0.638	1.922	1.033	1.296	0.886	1.052	1.615	2.002	0.984	0.592	0.983	0.604	1.108	0.713	0.992
EIF5A	4.147	7.857	8.065	14.133	12.101	10.298	4.057	9.176	11.859	12.659	7.649	6.091	15.721	27.58	6.209	5.909	9.78
ELTD1	6.256	6.031	6.105	5.476	8.358	5.706	7.069	7.005	5.358	4.146	5.457	8.459	6.83	5.092	4.368	6.723	5.654
EMD	0.126	0.192	0.111	0.417	0.309	0.627	0.146	0.204	0.581	0.803	0.2	0.081	0.217	0.147	0.209	0.116	0.321
EMILIN2	2.015	1.224	1.333	1.191	1.412	1.225	1.172	1.114	1.382	1.07	1.276	1.896	2.161	1.096	1.095	1.232	1.032
EMILIN3	2.021	2.457	1.484	1.562	2.111	1.784	1.098	2.104	3.075	2.272	3.362	2.195	2.653	1.779	2.256	1.928	1.467
ENDOD1	3.58	5.227	4.5	7.496	6.387	7.365	4.055	5.942	10.723	11.789	6.493	5.863	7.102	4.835	5.083	5.154	6.881
ENG	39.751	31.506	23.77	25.399	30.328	26.762	30.64	27.68	28.106	28.901	36.686	37.548	38.666	32.248	35.947	48.179	26.538
ENO1	14.942	17.309	28.683	69.492	44.752	47.065	26.43	34.218	63.921	59.314	28.063	37.118	18.335	31.23	39.556	24.689	28.059
ENO2	2.121	1.998	2.834	5.262	3.642	3.591	2.954	3.152	4.848	5.349	2.806	3.467	2.577	4.653	3.387	3.477	3.168
ENO3	0.167	0.228	0.259	0.284	0.278	0.293	0.316	0.179	0.153	0.151	0.222	0.216	0.351	0.314	0.142	0.246	0.169
ENPEP	13.302	16.729	14.233	16.482	11.84	10.996	13.667	10.947	13.579	11.4	13.147	14.816	13.386	13.568	13.546	14.348	12.922
ENPP1	1.318	1.008	0.923	0.848	1	0.858	0.926	0.936	0.948	0.788	0.787	1.182	1.119	1.866	1.145	1.018	0.821
ENPP2	38.89	29.535	38.188	22.061	29.901	28.967	33.623	31.657	36.965	29.725	47.749	51.361	26.299	106.84	53.572	66.387	29.187
ENPP3	0.55	0.473	0.775	0.566	0.606	0.609	0.382	0.467	0.531	0.466	0.542	0.648	0.821	1.065	0.501	0.606	0.518
ENSA	1.079	1.561	1.308	7.291	3.385	2.822	1.611	2.699	4.782	5.279	2.061	1.551	2.888	2.316	2.261	0.981	2.139
ENTPD5	4.485	2.939	4.221	2.408	2.994	3.075	3.069	2.344	3.35	2.344	3.394	4.378	2.157	3.134	2.251	2.363	3.275
EPB41	0.805	1.272	1.256	1.298	1.113	1.288	0.76	1.279	0.812	0.912	1.321	0.656	4.975	10.022	0.886	0.566	0.904
EPHA1	1.377	0.874	0.933	1.051	0.946	1.195	0.965	0.695	0.959	0.753	0.974	1.475	1.009	0.881	0.901	1.447	0.927
EPHA4	10.182	8.661	6.468	6.515	8.869	8.418	8.148	9.476	10.322	6.979	13.268	11.638	10.497	7.246	7.356	10.448	7.193
EPHA7	271.36	292.699	137.628	101.823	258.408	186.48	156.628	285.675	215.072	286.899	305.018	379.067	239.364	252.675	306.56	204.772	225.256
EPHB4	0.755	0.644	0.541	0.589	0.695	0.559	0.631	0.595	0.611	0.457	0.763	0.764	0.561	0.563	0.61	1.187	0.57
EPS15L1	0.922	0.786	0.849	1.396	1.093	1.398	0.883	0.502	0.942	1.263	0.731	1.374	1.104	1.14	0.566	0.623	0.819
ERAP1	8.225	4.884	16.944	9.743	7.009	6.645	8.34	5.716	6.276	6.391	9.163	10.611	3.918	5.026	4.204	5.672	6.583
ERAP2	3.416	6.869	5.715	12.721	6.435	6.283	7.921	6.151	4.64	3.047	3.659	10.01	3.917	2.655	5.998	14.487	6.652
ERBB4	0.88	0.779	0.863	0.778	0.592	0.838	0.874	0.585	0.549	0.656	0.751	0.649	0.833	0.704	0.557	0.616	0.591
ERP29	1.61	4.043	2.568	14.287	7.041	9.37	4.846	6.137	10.53	15.178	3.549	3.121	5.618	4.318	7.72	3.786	5.8
ERP44	2.264	2.029	2.763	4.092	2.967	2.403	2.277	2.561	2.521	2.519	2.111	2.285	3.281	2.351	2.798	2.604	2.262
ERVMER34-1	1.282	0.938	1.026	1.044	1.032	1.256	1.17	1.204	0.976	0.988	1.35	0.963	1.416	1.13	0.979	1.426	1.051
ESAM	0.93	0.831	0.925	1.2	1.237	1.698	0.737	0.928	1.491	1.787	0.969	1.219	1.024	0.793	0.943	1.245	1.205
ESD	4.965	4.475	6.201	12.199	5.141	6.981	7.689	7.514	5.383	9.096	5.665	5.742	10.651	22.254	5.696	5.574	6.661
ETF1	0.101	0.135	0.127	0.268	0.17	0.196	0.105	0.16	0.278	0.214	0.189	0.11	0.191	0.132	0.177	0.154	0.184
EXT1	3.751	5.085	5.357	4.187	4.048	4.919	5.444	4.922	4.657	3.557	6.066	5.37	4.502	5.127	4.404	4.301	4.963
EXT2	7.794	8.622	8.398	8.308	7.295	9.404	10.695	7.872	6.411	6.571	7.923	9.427	7.409	8.314	8.752	9.555	8.679
EXTL2	4.852	4.575	4.02	3.151	4.751	3.77	4.111	2.942	3.904	3.325	4.878	5.004	5.184	4.708	3.469	6.398	3.687
EZR	9.309	6.396	8.163	7.703	6.449	6.616	6.929	6.338	3.781	4.181	4.448	5.076	6.375	7.767	4.534	5.56	5.965
F10	694.534	672.651	641.094	572.257	697.64	805.836	677.733	576.634	351.476	438.814	508.834	558.252	619.776	531.259	548.784	531.224	515.981
F11	288.042	313.836	245.813	342.649	208.863	243.102	279.864	232.217	228.185	204.117	159.228	292.267	248.941	302.049	211.291	208.676	291.754
F12	870.141	578.115	609.052	886.247	450.99	455.407	776.702	581.744	491.768	294.24	582.696	312.322	470.297	324.912	410.654	316.291	468.219
F13A1	156.163	130.395	157.451	122.923	142.668	101.806	110.012	107.374	155.751	138.265	139.671	225.951	69.488	124.516	138.175	185.503	127.262
F13B	190.419	169.428	142.379	120.386	169.25	128.504	112.209	141.611	108.606	193.376	126.591	196.87	149.882	155.588	132.296	151.982	119.03
F2	5.952	4.611	4.927	6.962	4.513	4.512	4.646	4.181	2.48	3.569	3.676	3.931	4.131	4.902	3.581	5.239	4.487
F5	468.736	307.872	377.554	242.025	284.229	225.211	324.401	279.166	164.896	342.144	282.375	358.915	266.451	248.485	392.777	541.703	436.775
F7	93.98	52.216	56.912	33.67	51.995	53.294	108.984	40.359	45.267	52.193	42.709	56.514	33.601	56.319	88.485	110.108	50.831
F8	2.12	1.617	1.8	2.302	2.754	2.007	2.692	2.135	2.744	2.175	2.953	2.569	2.127	2.412	2.404	4.249	2.23
F9	368.712	257.222	251.194	289.176	259.454	282.742	305.825	250.295	172.12	192.598	189.066	193.839	262.983	185.543	201.579	229.837	268.214
FABP1	2.375	2.453	2.504	2.21	2.046	2.531	1.855	3.85	2.416	1.327	2.01	2.149	1.86	1.519	1.533	2.097	1.406
FABP3	0.212	0.227	0.217	0.212	0.271	0.183	0.15	0.18	0.194	0.139	0.235	0.204	0.329	0.16	0.147	0.177	0.201
FABP4	3.26	3.282	3.817	2.026	2.409	2.865	2.074	2.708	1.901	1.502	1.137	1.548	2.189	0.895	0.939	0.943	1.514
FABP5	0.944	1.513	1.292	2.002	1.525	1.729	1.336	1.499	1.747	1.866	1.788	1.18	1.996	1.666	1.442	1.423	1.434
FAH	42.695	120.898	52.347	70.877	41.231	94.287	88.811	64.625	31.417	31.963	38.589	39.294	34.122	39.685	27.984	27.829	22.86
FAIM3	0.704	0.546	0.565	0.384	0.436	0.508	0.969	0.346	0.438	0.287	0.77	0.548	0.967	0.559	0.857	1.194	0.519
FAM129A	0.424	0.414	0.409	0.445	0.431	0.391	0.491	0.355	0.458	0.291	0.515	0.658	0.482	0.394	0.456	0.523	0.313
FAM151A	0.435	0.374	0.683	1.718	0.4	0.543	0.654	0.178	0.253	0.182	0.47	0.531	0.324	0.439	0.381	0.26	0.44
FAM198A	1.294	1.119	1.569	1.418	1.136	1.214	1.616	0.63	0.74	0.905	1.027	1.053	1.253	0.757	0.812	0.499	0.947
FAM20A	0.998	0.437	0.74	0.476	0.62	0.54	0.989	0.591	0.502	0.438	0.623	0.648	0.404	0.54	0.583	0.459	0.541
FAM20B	0.162	0.138	0.15	0.119	0.175	0.179	0.142	0.157	0.203	0.123	0.166	0.152	0.175	0.105	0.194	0.173	0.138
FAM20C	40.633	32.811	28.284	27.94	27.082	30.688	34.806	29.582	24.193	24.744	25.658	30.886	27.73	25.911	30.385	27.566	30.038
FAM3C	8.169	6.177	7.922	9.911	7.859	6.675	7.297	7.611	7.015	5.728	8.243	13.207	8.678	8.244	5.628	7.436	6.118
FAM96A	0.145	0.153	0.224	0.293	0.236	0.185	0.169	0.247	0.209	0.182	0.259	0.158	0.354	0.45	0.18	0.124	0.204
FAP	25.877	35.213	26.311	15.948	22.726	27.794	19.282	22.222	23.9	15.125	28.457	21.715	24.331	17.843	16.75	17.197	17.144
FAS	6.193	8.776	4.861	5.235	8.214	7.052	4.954	6.056	9.647	6.007	9.082	5.002	10.597	2.2	7.653	5.989	5.465
FBLN1	149.987	90.483	116.969	73.642	87.887	69.917	169.335	97.584	89.552	93.609	113.294	110.361	102.797	116.873	150.453	181.722	89.468
FBLN2	0.705	0.833	0.799	0.629	0.642	0.588	1.011	0.527	0.716	0.596	1	0.719	1.07	0.614	0.73	0.936	0.589
FBLN5	2.466	2.282	1.928	1.271	2.541	1.933	1.798	1.911	2.189	2.311	2.485	3.169	2.739	2.642	1.603	5.645	1.67
FBLN7	0.293	0.272	0.282	0.213	0.299	0.267	0.237	0.268	0.369	0.211	0.448	0.331	0.294	0.336	0.386	0.484	0.26
FBN1	5.561	5.965	2.545	2.562	3.683	2.995	2.685	3.672	3.436	6.288	4.288	6.096	5.059	4.927	3.743	6.474	3.559
FBP1	3.611	8.781	6.191	7.786	7.808	16.117	15.862	9.205	2.769	2.895	3.292	3.772	2.66	2.661	2.379	1.61	2.879
FBP2	1.051	1.884	1.308	1.501	1.496	2.843	3.236	1.72	0.516	0.662	0.605	1.182	0.562	1.044	0.505	0.425	0.531
FCAMR	0.835	0.641	0.472	0.389	0.49	0.559	0.527	0.5	0.293	0.42	0.49	0.368	0.522	0.191	0.497	0.352	0.287
FCGBP	75.758	106.192	82.048	67.998	108.245	139.904	71.07	79.169	51.952	79.11	111.47	84.683	39.129	37.811	86.212	131.739	75.785
FCGR2A	19.981	21.374	20.786	13.947	15.838	15.756	12.34	17.998	13.687	10.921	22.764	16.792	12.456	11.555	13.171	14.684	16.412
FCGR3A	75.809	74.371	47.732	43.312	64.391	59.033	69.785	63.688	60.015	55.907	86.105	54.498	61.086	27.963	48.986	78.822	61.559
FCGR3B	11.161	8.118	14.534	14.721	15.836	12.608	19.859	10.087	10.633	7.826	14.979	9.387	8.563	19.455	15.527	13.961	9.123
FCGRT	7.98	1.817	2.423	1.911	1.689	1.54	8.493	1.864	2.531	1.81	2.578	8.99	2.313	9.495	2.91	3.531	2.362
FCN1	0.817	0.907	0.79	0.413	0.493	0.414	0.779	0.615	0.7	0.437	0.831	0.454	0.371	0.51	0.625	1.392	0.272
FCN2	162.904	127.754	180.073	78.659	93.215	150.115	73.254	98.981	91.852	46.94	160.368	138.011	68.018	85.752	123.385	119.463	20.507
FCN3	474.772	171.557	507.527	200.147	480.523	222.166	463.083	679.125	353.153	409.041	539.513	347.715	309.505	353.336	387.083	368.809	654.065
FCRL5	2.089	1.218	2.181	1.499	1.133	1.236	1.858	1.346	1.702	1.361	2.552	2.575	1.264	2.317	3.055	2.648	1.569
FDPS	0.976	1.091	1.172	2.185	1.167	1.365	1.36	1.392	1.724	2.016	0.759	1.38	0.819	1.754	1.091	0.922	1.181
FERMT3	11.455	20.928	22.912	85.836	46.533	53.969	33.314	43.429	85.583	103.863	33.388	39.942	16.91	25.824	62.019	29.813	45.948
FETUB	91.497	140.417	174.85	114.209	109.628	110.286	68.141	72.019	138.232	114.16	144.563	95.508	97.241	113.092	93.111	120.751	32.175
FGA	44.662	53.792	31.908	43.614	40.912	37.532	32.638	34.369	32.015	43.598	41.75	31.97	37.943	35.611	32.11	37.087	42.727
FGB	12.049	12.851	5.14	7.229	7.628	8.037	7.261	7.244	4.878	8.147	7.366	6.458	6.699	9.73	7.397	10.548	9.382
FGFR1	16.64	16.076	12.622	11.398	11.864	14.056	12.282	14.903	14.352	14.603	17.45	15.214	16.582	12.102	12.334	16.026	11.394
FGFR3	0.964	0.92	0.922	0.702	0.902	0.77	0.79	0.908	0.925	0.811	1.375	0.911	1.253	0.645	0.836	0.63	0.738
FGFR4	2.832	1.905	0.962	0.902	1.002	1.331	0.677	0.702	2.029	1.37	1.222	1.952	1.278	0.895	2.042	1.551	1.256
FGG	12.99	16.246	5.379	7.706	8.483	8.558	7.029	7.828	6.019	8.499	9.98	7.737	8.701	9.606	7.725	10.676	10.179
FGL1	24.289	11.431	14.014	13.241	9.255	11.816	11.911	6.65	10.021	32.475	13.319	12.503	29.026	23.197	24.195	17.837	6.333
FGL2	2.349	3.239	2.314	1.765	2.204	2.32	1.799	1.861	4.008	2.594	2.592	2.994	2.391	1.373	2.497	1.728	2.766
FH	0.635	0.861	1.116	1.765	1.19	1.409	1.41	1.559	1.084	1.096	1.034	1.072	1.302	3.533	0.744	0.791	1.193
FHL1	0.605	1.19	0.901	3.397	1.566	1.518	1.592	1.204	1.737	2.758	0.89	1.075	1.338	1.214	1.433	0.811	1.25
FHOD1	5.039	2.255	3.333	3.933	3.506	2.549	2.48	0.94	1.679	2.277	0.77	0.96	4.684	9.197	1.229	0.656	5.805
FHOD3	0.712	1.3	3.454	1.428	0.742	3.293	3.191	2.3	0.772	0.818	1.045	0.383	0.496	0.198	0.227	0.586	0.798
FIBCD1	1.889	0.887	2.06	1.208	2.094	1.198	1.975	2.928	1.486	1.7	2.485	1.254	1.854	1.63	1.623	1.58	2.399
FKBP1A	3.152	5.376	4.408	11.954	6.518	8.101	5.75	7.176	9.961	17.513	5.323	5.7	9.614	13	8.846	5.94	7.738
FKBP2	0.413	1.278	0.932	5.312	2.588	3.445	1.599	2.097	2.57	5.178	1.105	0.988	2.516	1.856	2.125	1.245	2.022
FKBP3	0.517	0.763	0.574	1.16	0.95	1.225	0.632	0.836	1.625	2.125	0.818	0.657	0.967	0.935	1.238	0.902	0.857
FLG	0.817	0.621	0.658	0.706	0.582	0.67	0.36	0.835	0.766	0.48	0.842	0.768	0.83	0.361	1.59	0.452	0.655
FLG2	0.342	0.578	0.767	0.974	1.293	0.509	1.195	0.439	0.558	0.912	1.054	1.173	1.297	0.636	0.759	0.48	1.18
FLNA	32.38	76.499	57.28	155.313	119.688	340.505	52.938	86.049	239.31	309.606	66.288	55.489	51.024	116.771	118.076	56.847	229.091
FLNC	19.246	15.596	19.173	11.975	19.196	16.192	16.011	21.798	17.641	12.708	22.8	18.962	12.853	16.459	15.122	23.552	19.002
FLT3	1.245	1.126	1.334	1.184	1.601	1.326	0.891	1.47	0.991	0.622	0.96	0.917	2.921	1.817	1.032	0.751	1.176
FLT4	76.931	65.821	82.143	105.244	84.407	66.359	45.033	60.18	45.425	60.283	54.204	47.849	65.92	61.249	76.358	44.722	38.998
FMOD	1.629	0.794	0.867	0.82	0.61	0.76	0.813	0.638	1.525	0.95	1.492	1.211	1.344	0.886	1.194	1.111	0.745
FN1	17.932	12.198	11.308	10.32	11.859	14.297	19.977	11.762	7.317	13.076	7.619	7.987	7.357	14.092	12.451	16.773	10.592
FOLR3	0.097	1.163	0.085	0.102	0.107	0.088	2.337	1.86	2.05	0.067	2.678	0.112	0.162	0.104	0.083	0.077	0.09
FRMPD1	10.824	6.52	7.638	7.264	6.156	5.371	11.89	7.084	3.72	6.634	6.208	7.775	10.419	8.919	8.396	11.492	5.772
FSCN1	0.811	1.099	1.378	1.052	1.176	1.027	0.772	0.988	0.883	0.862	1.217	1.063	1.461	1.888	0.917	0.912	1.09
FSTL1	13.915	15.564	14.804	13.654	14.651	13.891	11.28	11.187	13.38	11.931	18.243	14.596	19.563	11.398	9.018	12.342	12.101
FTH1	138.999	185.374	144.213	144.146	155.887	138.242	114.974	130.306	179.822	109.342	238.837	134.489	275.75	118.72	139.149	116.504	144.251
FTL	35.501	34.951	23.088	119.664	52.712	34.761	11.596	12.057	20.396	65.57	141.964	35.078	148.106	47.95	71.675	3.678	153.658
FUCA1	32.632	22.782	28.256	25.299	17.801	22.965	29.585	30.307	12.876	18.344	17.123	26.188	21.73	24.178	23.886	21.765	26.73
FUCA2	39.512	47.064	37.977	31.193	27.503	32.705	36.681	35.771	26.572	36.413	36.319	39.566	32.328	31.027	27.666	27.252	38.925
FURIN	0.258	0.275	0.35	0.315	0.305	0.27	0.432	0.297	0.159	0.187	0.255	0.247	0.323	0.242	0.208	0.213	0.222
FUT11	3.129	4.098	2.037	3.459	3.201	3.451	4.16	3.218	4.347	6.96	3.255	3.093	3.899	2.182	4.586	5.251	3.662
FXYD2	1.842	2.341	1.546	1.853	2.123	2.37	1.326	1.623	1.966	0.888	2.019	1.472	2.051	0.96	0.747	1.021	0.986
FYB	1.07	1.831	1.172	3.87	2.646	4.694	1.324	1.642	4.509	6.864	1.821	1.54	1.902	1.931	1.937	1.207	3.118
G6PD	1.141	1.345	1.553	4.244	2.692	2.417	1.837	2.259	3.31	3.656	1.669	1.635	1.559	2.959	2.424	2.068	2.366
GALM	0.234	0.325	0.247	0.45	0.372	0.307	0.276	0.285	0.297	0.451	0.279	0.43	0.315	0.226	0.176	0.306	0.209
GALNS	1.525	1.45	1.256	0.863	1.107	1.114	1.606	1.716	1.012	2.193	1.588	2.2	1.178	1.692	1.278	1.304	0.762
GALNT10	0.719	0.696	0.5	0.715	0.597	0.68	0.761	0.599	0.427	0.749	0.406	0.754	0.443	0.57	0.486	0.798	0.469
GALNT2	8.789	7.805	6.292	6.925	6.637	7.341	7.791	6.383	5.578	7.105	6.442	7.294	7.131	7.955	6.418	8.18	5.858
GALNT5	0.82	0.743	0.786	0.734	0.822	0.632	0.791	0.808	0.901	0.729	0.953	0.888	0.823	0.941	1.315	0.962	0.806
GALNT6	1.35	0.646	0.592	0.601	0.559	0.534	0.701	0.536	0.671	0.665	0.67	0.51	0.635	0.571	1.202	0.914	0.643
GALNT7	2.533	1.953	1.656	2.039	1.652	1.735	2.054	1.994	1.32	1.364	1.61	1.747	1.651	1.912	2.806	3.011	2.007
GALT	0.139	0.178	0.174	0.249	0.193	0.185	0.187	0.185	0.186	0.178	0.167	0.136	0.26	0.289	0.145	0.127	0.184
GANAB	5.842	3.317	5.523	8.129	5.241	5.868	5.488	4.828	7.319	8.388	5.188	6.24	4.177	3.732	8.349	5.975	5.268
GAPDH	10.567	13.041	24.703	44.28	24.013	12.004	17.614	31.967	28.937	31.665	15.05	23.251	18.549	55.384	23.841	19.876	27
GAS6	1.448	1.107	1.387	1.074	1.208	0.979	1.473	1.294	1.213	0.949	1.581	1.939	1.273	1.216	1.065	1.584	0.912
GBE1	2.299	3.364	2.667	3.495	2.322	4.138	4.627	3.024	1.889	2.303	1.569	2.392	0.802	2.072	3.014	3.471	2.707
GC	3.016	3.832	3.907	4.423	4.028	3.592	2.998	3.225	3.642	2.583	3.941	2.348	4.805	2.196	2.851	2.514	3.657
GCLC	5.11	4.915	7.922	6.99	5.904	4.878	6.304	7.334	3.566	3.151	4.359	4.758	5.801	17.552	4.057	5.007	5.379
GCLM	0.23	0.368	0.473	0.562	0.451	0.321	0.341	0.471	0.333	0.456	0.304	0.389	0.555	0.993	0.356	0.533	0.332
GCNT2	0.392	0.332	0.386	0.346	0.315	0.316	0.361	0.271	0.292	0.324	0.323	0.383	0.361	0.231	0.313	0.34	0.303
GDA	6.577	4.802	2.982	3.504	5.323	4.388	4.183	3.329	3.124	4.08	3.995	7.855	4.127	4.314	3.956	3.26	2.924
GDI1	1.286	1.595	1.744	4.839	2.64	2.762	2.376	2.648	3.757	4.13	1.846	2.314	1.637	2.589	2.51	1.908	2.502
GDI2	6.617	6.713	9.259	16.509	9.761	13.264	9.055	12.115	11.141	14.346	6.706	7.926	7.697	23.314	8.357	9.474	11.452
GFRA2	10.323	7.027	7.337	7.911	7.924	8.527	7.887	8.051	7.699	6.251	10.697	6.967	9.133	6.293	6.405	7.221	6.264
GGACT	0.086	0.15	0.244	1.24	0.249	0.218	0.215	0.163	0.293	0.272	0.329	0.199	0.777	1.316	0.215	0.243	0.232
GGCT	2.781	3.95	4.743	7.206	5.189	4.462	3.644	4.706	4.043	4.986	3.737	3.92	8.034	11.042	3.892	3.706	5.279
GGH	144.804	198.648	101.035	135.363	143.671	173.82	134.272	139.568	103.988	105.332	111.928	101.986	180.605	124.351	118.018	83.025	76.601
GGT1	4.008	5.848	7.098	15.176	5.366	4.64	4.93	4.932	3.789	3.092	4.005	3.556	4.563	3.321	3.82	3.319	5.032
GGT5	2.534	2.27	1.623	2.139	2.116	2.089	2.347	2.288	2.342	2.089	2.849	2.435	2.466	2.466	2.653	2.119	1.9
GGT7	1.719	2.129	2.031	1.101	1.915	1.254	2.109	2.335	1.978	2.191	2.116	1.492	1.989	1.278	1.582	1.932	1.448
GHR	7.033	9.23	6.542	10.251	7.951	12.286	10.802	6.669	5.234	3.655	4.023	5.015	4.943	6.174	3.182	3.027	7.496
GHRL	0.298	0.452	0.244	0.191	0.454	0.247	0.216	0.248	0.47	0.248	0.782	0.479	0.304	0.244	0.259	0.261	0.353
GKN1	1.007	0.676	1.03	0.665	0.593	0.812	0.833	0.607	1.342	0.714	1.03	0.836	0.854	0.527	0.867	0.786	0.693
GLO1	1.494	1.619	2.406	2.532	2.179	1.633	2.382	2.651	1.615	1.481	1.651	1.406	3.456	6.337	1.931	2.315	1.591
GLOD4	3.548	3.979	6.987	9.567	6.576	4.596	5.282	6.649	5.128	6.36	4.143	5.747	8.012	17.109	3.744	4.459	6.019
GLRX	1.454	1.14	1.954	1.83	1.601	1.424	1.525	1.763	1.097	1.106	1.499	1.252	3.37	5.522	1.184	1.429	1.567
GLRX3	1.311	0.881	1.172	1.816	1.372	1.144	1.462	1.473	1.281	1.353	1.14	1.484	2.118	2.846	1.235	1.208	1.23
GLUD1	1.527	1.606	2.188	2.884	1.188	1.68	3.72	1.304	0.851	0.725	1.212	1.206	1.013	0.717	1.047	0.72	1.263
GM2A	1.809	2.024	2.399	2.353	2.452	2.139	1.631	2.131	2.667	2.263	2.443	3.491	1.986	1.711	1.598	3.019	1.566
GMFB	0.376	0.33	0.697	0.907	0.729	0.639	0.479	0.743	0.609	0.511	0.429	0.413	0.738	1.062	0.482	0.362	0.634
GMFG	1.79	2.686	2.164	9.535	4.728	5.21	4.801	4.504	5.949	10.502	2.646	3.021	4.551	4.886	4.647	4.026	5.211
GNPTG	27.44	25.028	22.212	19.014	21.431	21.199	28.85	22.645	23.706	26.801	30.548	27.365	26.816	21.52	28.555	38	18.49
GNS	2.244	2.427	1.809	2.057	1.68	2.145	2.435	1.962	1.683	1.516	1.917	1.776	1.857	1.372	1.451	1.389	1.687
GOLIM4	2.628	2.442	2.291	2.357	2.41	1.858	1.818	2.023	2.388	1.958	3.05	2.533	3.008	1.818	2.017	2.415	1.719
GOLM1	45.731	48.986	42.504	31.328	55.448	32.593	33.469	33.375	23.499	24.485	32.771	27.704	44.452	20.579	22.435	24.954	22.841
GOT1	21.921	32.058	30.508	33.165	28.391	31.955	36.815	28.949	18.431	19.803	21.565	29.575	23.816	44.054	18.524	23.746	23.712
GP1BA	250.243	92.959	95.673	88.796	158.561	88.338	97.107	82.101	187.524	124.397	83.612	144.235	140.259	117.19	115.252	111.235	125.425
GP1BB	0.131	0.33	0.368	0.537	0.41	1.759	0.332	0.308	0.754	0.876	0.187	0.203	0.231	0.337	0.401	0.283	1.3
GP2	0.222	0.195	0.208	0.182	0.161	0.311	0.293	0.157	0.298	0.159	0.346	0.203	0.178	0.557	0.192	0.146	0.157
GP5	1.424	0.772	0.857	1.621	1.443	1.379	1.53	1.203	2.348	1.783	1.061	1.256	1.207	1.535	1.247	1.156	1.416
GP6	4.325	5.886	5.544	22.033	10.926	9.74	7.2	7.637	14.023	18.074	5.503	5.76	9.726	9.182	7.976	5.192	7.924
GPC1	6.198	4.441	4.083	2.963	4.247	3.843	3.178	2.859	3.322	2.72	4.092	5.532	3.042	2.98	3.401	4.266	2.403
GPD1	1.284	1.871	2.159	1.277	1.309	2.249	2.7	2.081	1.007	0.717	1.018	1.363	1.108	1.197	0.981	0.997	0.834
GPI	11.9	23.065	20.798	43.354	28.959	31.08	19.21	22.192	34.324	37.735	18.633	15.441	19.066	26.279	21.517	8.412	18.706
GPLD1	674.395	608.736	475.693	548.541	580.331	440.159	920.914	536.705	409.439	537.807	486.438	594.493	567.697	696.277	874.642	1255.1	756.89
GPNMB	6.444	16.483	5.832	5.167	6.418	6.048	7.517	6.075	5.1	4.669	7.301	9.019	6.614	6.398	15.719	6.698	4.816
GPR126	35.752	34.8	29.297	39.854	32.423	27.956	30.718	29.989	23.326	25.048	28.846	33.119	38.36	26.536	25.938	25.499	30.613
GPR64	1.036	0.957	0.916	0.636	0.754	0.991	0.522	0.742	1.327	0.758	1.885	1.765	1.471	0.752	0.98	0.809	0.994
GPT	4.132	11.994	6.058	8.717	5.731	10.577	12.556	12.199	2.949	3.397	4.192	5.03	2.937	3.28	3.755	2.843	4.714
GPX3	212.413	235.975	230.51	179.961	247.755	170.475	156.774	186.681	287.027	215.512	253.644	218.449	206.272	232.073	285.89	329.168	199.915
GRAP2	0.422	0.727	0.507	1.764	1.047	1.748	0.702	0.637	1.583	2.892	0.715	0.412	0.919	0.862	0.748	0.561	1.034
GRB2	1.7	2.825	2.321	9.715	5.246	5.965	3.376	4.147	7.471	8.433	3.314	2.247	4.801	2.514	4.062	2.51	4.755
GRHPR	0.578	0.801	1.025	1.719	1.135	1.149	1.116	0.878	1.009	0.991	0.672	0.849	0.763	1.642	0.728	0.717	0.672
GSN	1959.79	933.486	1096.15	729.063	670.457	1093.92	1666.82	1429.99	1058.05	995.144	1392.82	1737.7	556.978	1282.34	2073.9	3031.81	1476.94
GSR	30.366	34.705	29.06	25.569	28.393	29.805	22.321	24.135	25.594	19.876	24.756	27.409	17.633	24.142	22.943	17.052	23.044
GSS	26.387	30.516	34.448	28.371	32.386	31.009	30.618	30.681	24.691	25.208	22.055	31.337	28.98	37.96	21.635	13.045	22.343
GSTO1	11.435	8.974	14.116	21.596	18.497	17.593	14.574	20.141	18.751	20.25	11.985	6.611	9.95	26.42	18.165	14.822	7.949
GSTP1	10.55	10.39	11.226	50.127	19.67	20.527	24.752	27.182	29.955	42.844	11.792	17.808	17.618	35.878	36.371	19.549	21.853
GUCA2B	0.365	0.676	0.342	0.628	0.437	0.47	0.66	0.443	0.379	0.545	0.442	0.596	0.826	0.9	0.266	0.888	1.057
GUSB	2.423	3.084	4.064	4.301	1.793	4.56	5.281	2.606	2.868	2.923	1.523	2.158	1.126	1.362	2.065	1.904	2.072
H6PD	50.806	26.221	38.746	51.885	18.89	33.033	51.073	42.549	18.992	22.618	31.618	53.165	22.421	34.327	39.679	38.229	28.429
HABP2	575.562	474.166	309.761	357.22	463.841	410.779	512.742	339.394	272.335	414.091	318.986	300.734	418.395	328.098	387.815	322.778	423.839
HAGH	0.754	1.452	1.788	1.498	2.061	2.07	0.881	1.352	1.148	0.988	1.348	1.047	3.162	6.147	1.338	2.133	1.354
HAVCR2	0.252	0.478	0.194	0.181	0.257	0.269	0.204	0.286	0.178	0.34	0.336	0.193	0.429	0.424	0.176	0.385	0.282
HBA1	57.612	49.255	132.511	91.577	89.768	59.658	70.659	51.873	31.317	38.605	43.766	35.313	165.551	2385.65	33.499	208.616	122.481
HBB	58.802	37.54	111.87	83.691	75.177	48.267	66.402	41.3	19.2	32.236	26.665	37.335	144.527	3638.71	21.791	223.67	82.445
HBD	8.924	7.681	22.554	16.947	15.507	9.068	10.414	9.32	4.478	5.321	6.535	6.159	30.015	494.781	4.441	30.669	16.59
HBG1	3.123	1.413	1.989	1.66	5.325	2.028	1.142	0.962	2.455	0.788	1.553	0.999	2.712	23.012	1.162	2.399	1.673
HBQ1	0.109	0.12	0.138	0.116	0.139	0.122	0.083	0.104	0.134	0.087	0.144	0.093	0.314	0.913	0.091	0.214	0.112
HBZ	4.479	0.664	0.373	0.429	0.623	0.401	0.424	0.672	0.962	0.832	1.184	0.948	0.957	0.58	1.296	1.477	0.649
HCLS1	0.352	0.59	0.387	1.78	0.869	1.144	0.625	0.972	1.303	1.998	0.699	0.46	0.9	0.747	0.715	0.459	0.829
HDGF	1.03	0.912	1.515	2.086	1.564	1.308	0.875	1.31	1.3	1.284	1.144	0.809	2.359	2.747	0.99	0.763	1.292
HDHD2	0.164	0.189	0.315	0.424	0.332	0.331	0.261	0.308	0.458	0.293	0.258	0.181	0.318	0.921	0.308	0.194	0.257
HEBP1	1.225	0.963	1.622	1.535	1.078	1.015	1.35	1.418	0.786	0.791	1.102	0.809	1.379	3.929	1.182	1.136	1.354
HEBP2	2.078	3.22	2.803	3.753	2.552	3.949	2.558	3.966	4.284	5.619	2.24	1.319	6.421	5.67	1.793	2.38	4.137
HEG1	41.979	41.594	35.143	27.941	40.717	36.638	36.403	36.233	40.593	37.555	53.48	43.564	51.883	27.745	34.098	37.302	31.884
HEPH	0.79	0.395	0.715	0.568	0.434	0.544	0.831	0.5	0.377	0.37	0.505	0.572	0.474	0.466	0.518	0.659	0.515
HEXA	3.268	2.241	3.411	2.253	2.497	2.373	3.754	2.489	2.56	2.637	2.522	2.926	2.283	2.426	3.245	3.248	1.822
HEXB	8.027	7.181	8.346	5.743	6.571	7.543	8.723	9.169	7.495	7.474	7.694	7.273	5.324	6.457	7.013	6.326	4.448
HGFAC	428.371	476.974	332.365	347.865	462.998	447.949	430.634	308.954	385.191	303.105	417.974	444.46	313.192	286.576	308.656	280.281	426.36
HGS	0.41	0.327	0.49	0.487	0.418	0.433	0.388	0.363	0.483	0.442	0.434	0.372	0.471	0.504	0.364	0.328	0.467
HINT1	2.8	2.581	5.19	7.184	5.999	4.424	3.171	5.262	3.607	4.332	3.36	3.036	5.474	11.381	5.129	3.99	4.011
HIST1H4A	1.123	0.933	1.108	0.652	0.793	0.678	1.08	0.727	1.032	0.625	0.931	0.639	0.854	0.559	0.617	0.56	1.104
HK1	0.222	0.332	0.294	0.667	0.447	0.671	0.289	0.304	0.674	0.626	0.419	0.32	0.373	0.417	0.335	0.263	0.414
HLCS	4.299	3.947	3.982	3.908	3.649	3.166	3.378	2.538	4.921	2.73	3.109	4.579	2.204	2.8	3.13	2.279	3.295
HMBS	1.42	1.982	1.999	1.503	2.234	0.931	1.574	1.536	1.199	1.624	1.88	2.389	2.388	4.343	1.507	1.798	1.644
HMCN2	6.663	11.779	10.841	8.986	13.397	9.393	10.456	9.159	10.569	13.565	15.835	13.209	7.975	9.261	9.298	17.514	4.213
HMGB1	0.258	0.391	0.365	0.671	0.484	0.473	0.256	0.582	0.526	0.511	0.381	0.262	0.347	0.234	0.312	0.251	0.335
HN1	0.202	0.266	0.302	0.539	0.404	0.371	0.281	0.417	0.487	0.524	0.307	0.299	0.432	0.419	0.388	0.218	0.314
HN1L	0.169	0.369	0.376	1.274	0.66	0.573	0.436	0.487	0.862	0.818	0.443	0.262	0.831	0.676	0.423	0.305	0.517
HP	196.672	186.875	137.832	189.361	173.85	102.338	106.845	28.951	63.65	154.277	22.987	41.335	294.628	481.334	35.975	22.889	365.935
HPD	8.998	41.457	16.434	20.644	15.008	40.831	54.996	17.357	5.181	4.857	6.384	6.03	5.499	4.694	4.85	3.686	8.999
HPR	34.667	12.37	24.865	16.493	14.78	8.989	29.761	8.197	13.218	12.068	7.681	13.391	14.697	24.017	55.895	34.759	30.008
HPRT1	4.563	3.147	5.988	5.537	5	5.128	4.622	6.312	3.183	3.432	3.367	4.527	4.64	15.934	3.996	4.873	4.731
HPSE	0.192	0.302	0.363	0.767	0.581	0.62	0.414	0.433	0.689	0.897	0.43	0.359	0.533	0.436	0.458	0.37	0.543
HPX	4.57	4.92	4.36	5.189	5.047	3.875	4.759	3.739	3.424	3.112	4.528	3.904	4.91	4.825	3.909	4.163	3.949
HRC	0.574	0.363	0.527	0.279	0.389	0.324	0.307	0.322	0.458	0.224	0.63	0.407	0.42	0.27	0.38	0.429	0.452
HRG	9.895	8.752	9.433	10.169	8.973	7.313	9.312	9.791	6.25	6.158	10.255	8.309	6.247	6.517	7.645	6.813	7.526
HRNR	2.126	2.957	6.446	7.094	3.188	3.139	4.2	2.778	5.093	4.862	8.704	7.784	10.321	2.229	3.086	2.901	4.989
HSD3B1	0.26	0.262	0.407	0.58	0.373	0.531	0.345	0.441	0.479	0.501	0.438	0.34	0.256	0.407	0.512	0.419	0.441
HSP90AA1	6.444	9.654	12.783	22.556	13.414	16.4	11.637	15.33	20.209	21.107	10.389	11.633	7.904	16.775	13.585	11.833	15.924
HSP90AB1	1.98	2.648	2.863	6.177	3.851	3.998	3.039	3.718	5.545	6.197	2.854	3.294	2.653	3.925	3.048	2.699	3.633
HSP90B1	82.492	48.819	91.24	68.172	68.441	56.369	57.567	56.365	72.206	80.377	64.204	114.455	41.997	58.456	83.191	70.599	45.346
HSPA13	1.542	1.13	1.281	1.122	1.127	1.118	1.291	1.425	1.131	0.991	1.412	1.137	1.102	0.949	1.127	1.273	0.827
HSPA4	1.778	1.938	2.844	2.981	2.054	1.996	1.808	2.023	1.91	1.501	1.804	2.227	1.738	3.081	1.355	1.837	2.66
HSPA5	111.013	116.021	132.569	178.326	133.416	135.751	121.475	130.339	133.338	168.494	125.278	156.391	117.992	140.07	152.279	124.93	122.889
HSPA6	0.664	1.007	0.777	1.638	1.536	1.08	0.857	0.93	1.105	1.249	0.678	0.55	0.961	1.33	1.03	0.845	0.645
HSPA8	22.638	29.301	26.196	73.721	47.801	58.63	31.85	42.672	51.86	62.662	21.275	23.005	30.707	53.161	32.309	22.946	44.169
HSPB1	2.496	4.394	2.913	18.713	7.984	8.13	7.023	6.203	10.288	20.194	3.716	4.615	6.351	3.952	9.603	3.312	8.988
HSPE1	0.942	1.151	0.836	1.94	1.136	1.446	1.207	0.895	1.189	1.284	0.969	0.887	1.234	0.712	1.026	0.562	0.738
HSPG2	203.442	179.572	145.135	117.637	145.612	143.3	127.88	138.077	138.956	139.403	167.188	193.063	167.413	148.672	157.804	199.617	140.544
HYOU1	100.253	67.946	75.139	65.603	66.817	86.774	61.701	52.658	59.998	74.804	67.351	75.045	79.142	47.49	58.476	63.732	65.613
ICAM1	81.094	93.993	66.351	67.669	66.42	89.257	75.125	79.773	57.12	62.398	65.62	63.055	72.535	38.7	64.094	68.04	56.876
ICAM2	61.782	60.871	50.191	51.096	68.036	59.1	54.258	46.604	54.951	53.346	64.993	45.205	78.345	36.373	56.159	69.226	39.345
ICAM3	20.167	20.221	19.448	14.607	14.243	15.665	16.031	14.178	16.932	13.415	22.413	18.425	22.457	13.198	13.771	15.675	15.498
ICOSLG	29.776	23.115	26.233	28.278	27.271	22.609	22.475	16.644	17.59	22.41	27.369	21.28	22.813	17.241	19.126	20.318	24.239
IDH1	2.128	3.928	3.179	3.362	3.398	3.68	3.471	2.982	2.697	2.443	2.359	3.058	2.457	2.395	2.403	2.558	1.802
IDS	5.921	4.63	3.458	3.667	3.83	3.987	4.613	4.06	5.253	3.965	5.228	4.281	4.693	3.595	5.23	4.257	3.684
IFNAR1	0.436	0.594	0.599	0.457	0.433	0.369	0.416	0.541	0.413	0.329	0.671	0.614	0.731	0.353	0.434	0.438	0.431
IGDCC4	22.304	19.345	19.501	21.486	20.236	15.13	13.187	18.984	20.389	16.841	27.105	20.353	28.147	17.532	19.632	22.759	17.494
IGF1	0.692	1.102	0.589	0.954	0.939	0.643	0.604	0.594	0.834	0.582	0.768	0.535	1.285	0.661	0.743	0.574	0.637
IGF2	4.557	8.406	3.588	3.542	2.866	3.779	2.75	3.641	4.504	6.377	4.707	4.877	7.392	5.183	3.695	8.019	7.37
IGF2R	58.577	50.474	50.216	35.389	47.964	40.501	47.654	43.032	29.987	28.505	38.427	52.973	37.233	35.63	51.609	45.576	49.777
IGFALS	1272.26	1381.04	1446.82	1347.66	1349.2	1099.71	1340.58	900.365	1346.88	1163.81	910.67	1772.61	723.3	976.53	1065.62	1020.07	1123.56
IGFBP1	5.087	3.694	4.221	1.54	2.096	1.76	1.184	4.973	17.336	10.219	13.981	12.877	13.05	4.04	10.185	16.496	5.971
IGFBP2	22.452	15.726	16.515	14.928	14.872	10.493	10.972	38.442	40.877	27.486	75.172	28.13	79.27	24.609	34.31	44.997	28.463
IGFBP3	89.466	125.061	90.422	97.904	81.656	75.927	86.806	66.514	93.207	78.931	92.316	99.333	99.521	72.028	100.918	65.056	94.365
IGFBP4	29.604	21.279	26.264	26.974	23.601	24.056	23.147	21.653	24.503	15.44	25.859	19.505	22.729	15.939	18.27	15.138	18.143
IGFBP5	45.78	43.404	46.034	59.931	45.597	46.407	36.656	35.548	42.326	34.707	41.745	39.121	39.145	33.748	39.221	33.813	40.473
IGFBP6	100.46	73.37	101.199	67.076	85.398	72.678	38.618	76.025	97.847	50.121	116.711	101.516	102.543	63.72	45.588	71.476	77.014
IGFBP7	47.34	37.239	29.823	36.868	35.454	38.905	30.031	36.695	39.435	30.998	50.638	39.168	33.396	33.426	27.815	34.798	32.796
IGHA1	18.118	45.247	123.549	13.326	8.126	5.818	45.928	34.256	8.884	39.66	55.107	11.84	27.28	56.813	97.469	65.7	33.738
IGHA2	12.208	51.868	79.764	7.588	10.946	2.735	40.163	18.024	11.038	23.368	92.611	6.346	27.301	51.892	79.804	57.059	56.179
IGHD	42.066	16.875	40.203	11.425	11.482	4.429	21.357	1.664	3.465	25.261	8.786	32.9	2.614	1.599	53.379	37.208	30.726
IGHE	4.164	3.421	8.617	0.874	6.677	1.874	12.856	1.433	1.132	1.099	3.37	1.789	1.22	2.872	1.394	3.841	3.337
IGHG1	59.589	38.307	105.904	23.737	33.777	32.819	44.979	82.776	45.566	109.12	40.627	55.557	56.46	39.868	82.43	48.987	56.714
IGHG2	44.392	30.522	76.281	20.11	34.76	19.028	33.116	43.054	31.498	73.889	34.702	37.494	71.403	33.629	48.847	40.488	36.502
IGHG3	2.006	1.297	1.209	0.575	0.753	0.728	1.309	0.979	0.795	1.967	0.674	0.798	1.61	0.984	1.738	1.632	1.932
IGHG4	23.571	3.682	57.926	3.193	6.932	3.877	6.122	4.512	3.524	7.957	5.213	14.846	23.892	8.322	5.084	8.42	6.801
IGHM	180.193	59.877	519.054	84.036	51.38	68.028	301.182	51.148	115.465	94.484	52.716	152.428	106.984	95.717	733.75	256.355	325.656
IGHV3-23	3.479	2.261	7.683	1.856	1.805	1.777	4.595	1.343	2.862	2.53	2.755	3.014	4.016	3.112	10.503	3.769	3.616
IGJ	39.183	32.749	124.308	28.834	25.391	20.447	52.199	22.441	35.52	23.163	44.639	35.389	43.25	32.76	134.158	40.806	59.889
IGKC	160.203	101.885	474.897	75.923	82.115	73.379	251.602	116.957	105.334	172.687	146.057	150.686	182.474	152.537	484.465	253.775	193.784
IGLC2	87.285	46.55	322.321	72.438	43.293	31.544	76.643	35.149	36.166	49.87	70.511	92.963	87.261	62.179	148.728	60.918	101.979
IGLL1	0.226	0.307	0.636	0.167	0.223	0.115	0.17	0.234	0.165	0.405	0.371	0.243	0.23	0.176	0.229	0.283	0.347
IGLL5	6.428	6.339	17.259	4.264	4.876	3.869	10.445	4.573	4.437	8.595	7.004	5.381	7.139	5.906	14.085	6.791	7.447
IL13RA1	1.568	2.831	2.045	3.392	2.332	1.987	2.021	1.759	2.14	3.04	1.958	2.053	2.677	1.566	1.412	1.951	2.257
IL18	0.352	0.503	0.494	0.997	0.982	0.732	0.628	0.548	0.622	1.166	0.505	0.469	0.853	0.562	0.605	0.681	0.564
IL18BP	1.35	1.528	0.948	0.776	0.871	0.826	1.147	1.208	0.926	2.092	1.357	1.002	1.939	0.875	0.964	1.812	1.438
IL1R2	32.14	29.766	27.712	25.348	25.471	34.003	34.28	20.316	17.554	13.41	26.609	25.274	29.184	23.841	26.234	20.494	28.426
IL1RAP	117.126	89.992	81.66	80.345	66.658	63.394	78.596	84.337	80.429	75.116	102.757	91.26	123.673	135.814	113.511	141.05	98.102
IL1RL1	1.51	2.111	0.992	0.996	1.267	1.06	1.086	1.719	1.532	1.161	2.708	1.157	2.013	1.462	1.203	1.272	1.82
IL6ST	37.448	51.095	41.7	54.393	44.998	51.585	37.804	39.489	39.131	38.425	43.898	43.016	54.748	32.963	35.404	45.127	38.02
ILK	1.944	3.326	3.124	10.942	5.758	7.24	4.144	5.78	10.437	10.102	3.989	5.098	3.062	3.411	5.427	3.252	4.983
IMPA1	0.198	0.256	0.267	0.481	0.559	0.354	0.289	0.241	0.384	0.496	0.23	0.403	0.398	0.393	0.333	0.435	0.405
INHBC	17.849	16.77	18.005	16.366	19.395	15.549	22.228	12.855	13.553	11.266	12.228	16.673	9.977	11.238	10.408	16.572	12.393
INHBE	1.588	1.928	2.791	2.354	1.886	1.657	3.556	1.578	0.958	0.841	0.961	0.894	0.703	0.342	0.892	1.105	0.907
IQSEC2	0.106	0.103	0.091	0.087	0.105	0.084	0.069	0.083	0.108	0.757	0.138	0.078	0.146	0.072	0.085	0.07	0.075
ISLR	13.162	8.405	10.922	7.518	9.068	8.126	10.818	12.391	9.426	8.428	10.385	12.853	10.05	13.137	12.194	15.774	8.419
ISOC1	1.152	1.364	1.432	3.017	1.842	2.842	2.244	1.825	2.314	2.964	1.315	1.38	1.425	1.775	1.659	1.201	1.738
IST1	0.294	0.336	0.348	0.575	0.421	0.431	0.31	0.39	0.607	0.588	0.482	0.266	0.535	0.454	0.331	0.231	0.369
ITFG3	3.432	3.513	3.101	2.7	2.968	2.659	2.95	2.142	3.584	2.338	3.907	3.247	2.531	2.888	2.699	3.154	2.771
ITGA1	1.068	1.315	0.674	0.781	0.947	0.807	0.872	0.915	1.197	0.79	1.674	0.998	1.592	0.997	1.207	1.183	0.929
ITGA11	0.142	0.149	0.152	0.103	0.132	0.127	0.099	0.14	0.157	0.147	0.209	0.151	0.169	0.13	0.169	0.161	0.162
ITGA2	2.168	1.888	2.432	1.855	1.783	2.311	2.151	2.467	1.793	1.964	2.321	2.677	1.56	1.503	1.886	2.564	2.214
ITGA2B	2.739	4.065	3.389	13.779	5.839	10.831	6.59	6.209	9.934	10.906	4.03	4.179	5.348	5.163	4.148	3.671	8.646
ITGA5	3.46	2.488	3.158	2.613	2.688	2.462	4.08	3.008	2.154	2.085	2.485	3.31	2.941	4.19	2.825	3.454	3.179
ITGA6	1.494	1.657	1.744	4.7	2.165	3.406	2.248	2.609	4.304	7.433	2.358	2.136	1.881	1.802	2.336	1.974	2.817
ITGA7	0.762	0.485	0.875	0.699	0.724	0.287	1.031	0.385	0.456	0.294	0.638	1.702	0.472	0.36	0.677	0.476	0.438
ITGB1	28.665	27.969	26.788	22.421	23.511	25.271	23.972	26.33	29.063	26.733	33.345	30.13	27.586	21.097	23.746	24.046	25.22
ITGB2	1.434	1.273	1.4	0.664	1.414	1.23	1.467	1.297	1.113	1.043	1.257	1.397	1.096	1.021	0.917	1.05	0.876
ITGB3	2.8	4.287	3.773	16.691	6.699	11.461	7.444	7.114	13.713	14.648	4.129	5.847	6.072	5.163	5.462	4.536	9.578
ITIH1	17.198	11.911	11.298	12.472	12.187	9.499	15.534	9.567	11.132	9.824	12.566	13.316	10.935	16.601	14.184	19.761	11.906
ITIH2	21.585	16.811	18.562	21.723	18.099	16.083	23.909	14.246	16.924	12.671	18.257	22.417	13.571	17.465	16.695	19.481	20.604
ITIH3	53.211	31.886	46.142	55.739	34.907	33.243	44.006	39.969	40.167	36.778	32.72	33.903	36.042	62.879	52.673	76.847	48.496
ITIH4	45.017	27.703	38.129	42.412	45.733	31.66	35.999	29.826	26.842	27.595	30.07	42.266	28.03	37.08	31.584	37.056	29.992
ITLN1	2.418	2.111	3.435	1.56	0.949	1.577	2.476	2.299	1.015	1.158	0.93	1.158	1.6	1.325	1.647	2.867	1.176
IVL	2.909	1.252	1.557	1.06	1.53	1.858	1.433	1.479	1.675	1.115	3.282	3.258	1.65	2.368	2.37	3.685	0.895
JUP	1.803	2.226	3.151	2.805	2.041	1.841	3.849	1.652	2.303	2.705	3.707	4.542	4.215	1.094	3.466	1.894	2.62
KCTD12	2.296	1.617	1.822	1.578	1.644	1.778	1.353	1.71	1.106	1.357	1.719	2.544	1.387	1.711	1.413	2.599	1.545
KDR	1.834	2.358	1.086	0.915	1.918	2.428	1.83	1.624	0.861	1.406	1.407	0.828	3.255	1.496	0.837	1.197	1.6
KIAA0319L	1.835	1.694	1.782	1.625	1.583	1.367	1.811	1.257	1.476	1.657	1.905	2.317	1.973	1.071	1.325	1.607	1.28
KIF2A	5.227	7.715	6.309	5.716	6.106	5.767	5.518	5.235	7.097	5.682	7.171	6.887	6.461	4.423	6.742	5.355	6.077
KIT	41.009	52.035	40.75	27.333	48.86	30.382	32.077	36.492	42.264	31.221	59.857	49.831	47.383	45.209	50.495	48.989	35.853
KLK6	0.778	0.639	0.794	0.743	0.659	0.844	0.564	0.665	0.683	0.507	0.702	1.052	0.823	0.649	0.536	0.874	0.592
KLKB1	368.841	408.908	152.358	419.918	189.716	307.64	386.674	277.822	194.417	232.111	120.47	344.588	260.906	261.071	314.675	239.913	397.351
KNG1	58.446	40.968	33.14	40.821	35.768	32.601	51.652	30.667	57.691	26.522	60.665	30.903	42.144	27.192	34.969	30.575	40.808
KRT1	160.248	251.037	408.34	386.235	352.175	200.058	447.5	208.346	231.525	538.253	531.786	634.926	656.865	170.682	309.107	231.31	346.209
KRT10	70.367	224.227	142.706	170.281	275.863	87.924	270.158	171.142	152.024	282.417	249.518	234.808	427.502	137.934	247.035	136.66	364.798
KRT13	0.359	4.053	0.434	0.369	0.385	0.339	0.282	0.323	0.41	0.23	1.774	0.454	0.617	0.341	0.34	0.508	2.498
KRT14	10.539	17.029	14.066	9.926	13.253	7.951	34.327	12.519	10.922	44.213	20.468	26.076	20.806	8.083	14.477	17.948	11.455
KRT16	4.692	28.068	16.752	4.11	3.903	3.897	24.819	10.565	4.213	54.679	19.361	48.826	12.35	8.181	7.365	32.372	4.446
KRT17	1.202	2.575	3.18	1.403	1.328	1.046	2.936	1.301	1.259	4.051	3.86	3.704	3.827	1.635	1.469	4.32	1.365
KRT2	63.011	148.252	89.75	120.277	125.041	57.437	138.551	96.543	101.6	120.778	156.874	143.95	410.251	90.225	148.075	69.442	217.397
KRT33B	0.74	0.674	0.794	0.537	0.49	0.681	0.792	1.348	0.614	0.37	0.804	0.722	0.675	0.974	0.431	0.472	0.722
KRT5	8.027	13.091	13.533	16.263	19.407	7.727	26.393	12.145	10.719	31	19.634	26.601	30.685	8.757	13.712	12.852	19.527
KRT6A	0.48	1.604	1.682	0.568	0.488	0.524	2.773	0.917	0.422	3.035	1.619	2.799	1.231	1.301	0.844	1.657	0.944
KRT6B	0.534	1.201	1.734	0.373	0.389	0.22	2.001	0.861	0.364	4.124	1.554	4.335	1.332	0.457	0.656	2.081	0.573
KRT77	0.985	1.318	0.933	0.926	5.312	0.882	0.754	0.907	1.108	1.278	1.576	1.202	1.945	0.89	1.111	0.962	1.573
KRT78	1.464	2.196	2.174	2.267	2.448	1.534	2.03	1.643	1.9	2.42	3.391	2.85	3.81	1.303	2.339	1.621	2.399
KRT8	0.634	0.651	0.535	0.406	0.478	0.701	0.509	0.31	0.327	0.25	0.349	0.382	0.377	0.271	0.233	0.364	0.256
KRT80	0.133	0.193	0.148	0.405	0.322	0.13	0.229	0.156	0.194	0.245	0.339	0.307	0.373	0.211	0.277	0.144	0.206
KRT83	1.201	1.229	1.321	1.104	1.426	1.174	1.282	0.99	1.397	1.026	1.695	0.978	1.77	0.993	1.145	0.75	1.004
KRT9	102.579	112.42	285.752	277.521	146.218	125.621	231.174	98.452	144.133	284.561	322.771	419.63	367.942	80.412	122.132	99.839	154.085
L1CAM	9.61	8.165	10.164	7.582	9.411	7.909	9.395	10.525	9.433	6.236	14.214	9.727	9.578	12.071	13.087	18.617	9.483
LAMA2	26.666	26.248	22.221	17.83	17.844	24.004	23.326	20.909	18.376	20.154	22.254	25.137	23.538	19.728	22.309	24.583	15.955
LAMA3	2.543	2.208	1.762	1.541	1.733	1.582	1.801	1.849	1.845	1.939	2.686	2.373	2.87	2.301	2.063	2.544	1.681
LAMB1	26.603	21.562	18.29	18.638	21.201	21.836	17.065	20.371	18.171	17.756	22.152	27.837	25.779	20.758	21.376	19.662	19.202
LAMB2	6.206	4.755	5.082	4.858	4.603	4.376	5.852	4.183	4.316	4.018	5.518	5.289	5.642	4.855	4.674	6.177	4.092
LAMC1	16.58	14.259	16.534	14.475	14.784	17.016	17.918	12.851	11.636	13.209	14.56	13.748	15.497	14.718	10.541	13.049	10.084
LAMP1	61.905	74.514	57.796	50.842	49.9	59.247	52.371	47.873	39.214	42.415	65.444	51.971	74.928	37.215	42.017	36.262	58.363
LAMP2	12.318	23.889	12.445	16.563	10.474	17.491	15.07	14.632	13.898	12.399	18.554	9.19	19.364	10.276	14.291	11.037	11.731
LAP3	1.42	2.502	2.048	3.023	2.114	2.44	2.257	2.058	2.896	3.491	2.015	1.558	2.147	2.44	2.052	1.068	2.364
LASP1	9.193	14.195	11.542	51.983	25.145	29.449	16.845	22.27	40.952	50.165	14.634	14.547	21.003	17.872	26.766	12.016	20.203
LBP	42.706	31.414	37.274	34.888	36.059	27.564	37.483	30.975	23.29	37.494	24.675	40.528	17.401	21.06	25.171	46.188	35.196
LCAT	304.684	221.956	208.107	207.896	210.198	158.733	392.382	208.363	140.807	195.705	193.506	264.685	209.691	228.026	288.113	342.498	204.94
LCN1	0.678	0.497	0.545	0.696	0.721	0.51	0.404	0.728	0.599	0.449	1.113	1.567	1.428	0.65	0.537	0.421	1.249
LCN2	16.62	9.893	20.481	18.722	12.116	10.925	14.933	17.142	14.175	11.24	21.342	21.649	11.258	11.699	12.174	18.553	15.605
LCP1	129.69	83.118	105.654	49.371	86.274	63.357	68.813	58.337	68.6	56.205	78.048	104.316	46.711	65.424	82.256	105.343	57.953
LCP2	0.289	0.617	0.515	1.493	0.915	1.344	0.576	0.731	1.6	2.405	0.589	0.534	0.84	0.595	0.821	0.589	0.855
LDHA	22.419	23.193	22.886	38.627	25.902	27.595	21.243	22.657	28.82	33.103	19.452	28.785	14.622	24.077	20.981	19.283	23.897
LDHB	51.133	61.513	66.625	78.988	70.787	61.154	51.274	57.334	71.216	70.518	55.337	80.027	41.053	88.051	66.851	73.058	64.249
LDLR	14.857	8.953	17.812	8.257	9.831	13.793	11.712	13	5.383	5.389	6.343	6.414	8.584	8.879	5.621	3.91	7.138
LECT2	0.472	0.33	0.546	0.345	0.466	0.409	0.344	0.377	0.4	0.244	0.473	0.407	0.269	0.324	0.275	0.398	0.239
LENG8	21.24	29.326	7.65	6.639	16.557	12.204	8.502	17.449	14.63	21.124	22.109	19.732	22.285	16.204	17.09	15.522	20.751
LEP	2.005	1.004	1.354	1.535	1.524	1.358	1.025	1.141	0.62	0.443	0.777	0.753	0.831	0.481	0.55	0.488	0.608
LGALS1	4.525	3.693	4.5	3.819	3.946	3.894	2.885	4.785	3.817	3.853	3.565	4.801	4.483	2.71	3.142	3.856	2.655
LGALS3BP	694.775	658.899	893.004	508.793	762.517	1067.38	832.44	413.155	272.104	571.51	299.427	421.65	928.569	432.995	347.122	342.96	264.811
LGALS7	0.173	0.297	0.298	0.204	0.219	0.228	0.336	0.232	0.308	0.411	0.303	0.375	0.449	0.141	0.324	0.256	0.312
LGALSL	2.471	6.421	5.587	32.197	14.34	18.373	14.078	14.657	21.52	25.1	6.567	8.708	8.809	9.638	19.969	8.273	15.511
LILRA1	5.524	7.793	5.08	3.991	3.65	3.074	0.768	3.609	2.184	1.89	0.607	3.06	7.337	0.576	2.636	5.658	3.238
LILRA2	6.664	10.023	5.413	6.298	6.008	12.138	8.294	9.331	7.725	3.801	10.917	9.143	12.537	6.811	4.839	7.511	0.654
LILRA3	8.79	13.499	8.531	7.397	7.104	5.996	0.876	5.521	3.037	3.544	1.291	6.344	12.488	1.258	3.781	11.805	4.595
LILRB1	0.191	0.437	0.214	0.149	0.193	0.151	0.231	0.248	0.19	0.265	0.287	0.1	0.375	0.178	0.216	0.281	0.231
LILRB5	3.218	1.673	2.779	2.129	2.443	2.911	2.057	3.382	1.125	1.721	2.968	2.043	2.012	2.03	2.96	3.071	2.189
LIMS1	0.183	0.417	0.423	1.727	0.676	1.207	0.794	0.869	1.38	1.933	0.503	0.664	0.469	0.719	0.799	0.635	0.761
LIPC	2.772	2.606	2.836	2.328	2.109	2.897	3.172	2.553	2.898	2.135	2.801	3.285	1.965	2.582	3.196	2.948	1.448
LIPG	0.432	0.236	0.19	0.244	0.267	0.252	0.345	0.2	0.266	0.164	0.197	0.214	0.273	0.258	0.218	0.251	0.168
LMAN1	2.239	8.01	2.365	1.818	1.671	1.712	2.41	1.261	1.984	1.506	4.016	4.563	1.753	1.689	2.444	1.568	1.564
LMAN2	14.309	12.755	21.178	15.003	12.075	16.311	13.852	16.121	15.407	13.584	14.8	22.477	13.927	10.79	14.34	17.002	11.836
LMNA	4.679	3.288	4.531	3.03	4.146	3.36	3.13	3.646	3.28	3.198	3.801	2.805	4.769	1.985	2.859	3.539	3.231
LMNB1	1.231	1.026	0.931	0.932	0.964	0.822	0.684	0.682	0.753	0.639	1.004	0.852	1.102	0.7	0.721	0.92	0.745
LOX	2.339	1.477	1.657	2.241	1.502	1.652	1.294	1.789	1.781	1.47	1.678	2.013	2.688	1.36	1.578	1.247	1.884
LOXL1	0.486	0.378	0.333	0.422	0.389	0.318	0.296	0.379	0.399	0.347	0.588	0.608	0.545	0.414	0.352	0.28	0.308
LPA	14.314	27.627	16.073	11.108	12.086	169.587	9.488	31.479	12.099	67.638	15.816	61.064	20.751	87.595	23.196	31.999	29.023
LRBA	1.377	0.621	1.276	0.811	0.713	0.937	1.027	1.298	0.821	0.543	0.764	0.84	0.497	0.977	0.541	0.583	0.892
LRG1	107.589	69.453	60.687	72.081	81.095	69.146	58.591	51.263	73.408	167.207	43.987	80.359	86.779	60.511	54.397	90.274	58.292
LRMP	78.533	60.713	45.342	48.032	56.079	41.422	56.573	63.719	35.001	41.959	38.525	78.883	72.824	50.905	40.479	47.086	25.092
LRP1	63.883	47.922	50.092	43.423	45.463	44.57	50.382	42.688	40.03	38.491	45.919	55.713	42.422	41.877	52.644	58.397	46.405
LRP11	1.54	1.293	1.127	1.059	1.042	1.285	1.198	1.257	1.389	0.992	1.364	1.229	1.231	0.952	1.31	1.261	1.172
LRRC25	0.423	0.49	0.376	0.371	0.536	0.517	0.492	0.372	0.376	0.311	0.461	0.371	0.549	0.207	0.285	0.308	0.365
LRRC4B	2.937	2.694	2.322	2.02	2.815	2.712	2.014	2.462	2.791	2.316	3.791	2.568	2.969	2.488	2.648	2.499	2.098
LRRFIP2	0.332	0.328	0.143	0.581	0.342	0.873	0.248	0.203	0.723	1.046	0.287	0.33	0.425	0.267	0.212	0.277	0.588
LRRN1	4.522	4.472	3.85	2.664	3.51	4.802	3.842	2.97	4.209	2.172	6.101	5.264	4.025	3.313	5.495	4.273	4.028
LRRN4	2.018	1.145	2.291	0.571	0.908	1.062	1.256	1.442	1.85	3.194	1.58	2.39	2.193	0.923	1.48	0.871	0.784
LSAMP	27.806	29.762	21.22	19.688	20.348	21.121	21.985	19.503	26.368	24.08	34.579	27.843	28.743	20.243	24.25	25.034	16.384
LSM7	0.086	0.167	0.158	0.331	0.204	0.213	0.155	0.182	0.248	0.269	0.192	0.141	0.273	0.372	0.208	0.119	0.167
LSR	6.036	5.402	6.53	5.658	4.889	5.452	4.997	4.703	4.335	4.107	4.827	4.366	4.92	3.247	2.901	3.937	3.879
LTA4H	11.869	13.779	14.632	17.064	14.126	12.675	15.719	15.021	11.99	10.118	12.041	19.206	9.631	15.842	9.099	13.745	9.888
LTBP1	2.306	2.52	2.672	4.027	3.927	4.539	2.444	3.546	4.547	6.426	2.681	2.983	3.203	2.7	3.618	2.536	4.873
LTBP2	4.775	5.511	5.384	4.283	4.487	4.109	3.828	3.95	4.87	4.21	6.011	6.098	5.185	3.343	4.255	4.397	4.436
LTBP4	1.002	0.624	1.13	0.915	0.921	0.598	0.569	0.589	0.37	0.578	0.841	0.694	1.227	0.623	0.393	0.601	0.572
LTF	1.823	1.215	1.335	1.674	1.253	0.977	1.096	1.405	1.282	1.001	1.408	1.665	1.907	0.965	1.15	1.415	2.418
LUM	1329.62	1564.98	1412.01	905.286	1277.88	1519.44	1251.82	1221.18	1334.76	1071.78	1874.91	1254.21	2058.43	986.968	1427.39	1208.03	925.436
LXN	3.89	2.286	5.862	6.93	3.961	4.216	3.559	4.921	2.034	2.313	2.907	2.201	6.724	19.854	2.871	4.799	3.985
LY6G6F	0.121	0.285	0.2	0.914	0.427	0.377	0.375	0.466	0.779	1.061	0.274	0.274	0.442	0.324	0.558	0.377	0.555
LYNX1	0.403	0.362	0.472	0.372	0.409	0.225	0.331	0.271	0.43	0.3	0.429	0.554	0.417	0.483	0.303	0.337	0.368
LYPD3	0.374	0.496	0.443	0.307	0.271	0.359	0.385	0.314	0.497	0.225	0.446	0.255	0.587	0.31	0.457	0.411	0.374
LYVE1	60.005	103.386	35.238	37.455	80.271	79.023	40.4	83.026	55.606	57.945	90.904	62.334	74.7	55.983	66.383	73.408	35.451
LYZ	1.998	2.17	2.385	2.394	2.497	1.628	1.488	1.493	1.421	1.812	2.27	3.783	3.055	1.709	1.809	2.118	3.061
LZIC	0.427	0.876	0.81	1.852	1.322	1.151	0.785	1.069	1.353	1.552	0.897	0.7	1.789	1.834	0.778	0.579	1.075
MADCAM1	1.462	0.665	1.569	1.185	1.043	1.22	1.829	1.323	1.189	1.541	0.892	2.773	1.007	0.924	1.117	1.216	0.606
MAN1A1	64.973	31.047	65.926	47.221	52.941	40.023	49.715	34.961	45.765	37.963	45.27	62.619	33.397	36.93	48.795	64.742	43.121
MAN1C1	0.4	0.312	0.491	0.358	0.392	0.326	0.349	0.311	0.41	0.262	0.479	0.467	0.39	0.343	0.362	0.416	0.323
MAN2A1	72.057	65.946	47.257	46.869	54.937	50.509	57.83	35.468	45.714	37.565	44.14	60.186	34.884	54.084	53.379	51.691	52.972
MAN2A2	17.99	14.675	17.526	13.464	21.101	17.489	16.628	16.469	17.516	14.029	23.713	16.586	14.494	15.641	15.989	14.567	12.379
MAN2B1	4.272	3.607	3.557	2.515	2.022	4.423	2.138	3.61	2.293	3.272	2.542	2.265	2.54	3.538	2.656	1.691	2.283
MAN2B2	7.92	20.005	3.949	5.679	4.155	10.436	14.577	14.964	8.554	6.606	11.234	5.793	5.045	3.789	5.732	3.895	4.335
MANBA	14.508	13.195	11.863	11.214	12.241	15.925	13.396	14.131	13.634	10.612	15.469	16.638	9.481	11.468	10.987	12.466	9.034
MANF	0.691	1.921	1.339	6.525	4.375	4.706	2.186	3.626	5.952	8.475	2.384	1.494	3.923	1.927	4.029	1.536	3.088
MANSC1	3.009	2.608	3.652	2.15	2.396	2.774	1.919	2.709	2.42	2.528	3.233	2.955	3.273	2.037	3.378	2.595	2.52
MAP1B	0.401	0.316	0.234	0.264	0.322	0.26	0.202	0.267	0.433	0.272	0.463	0.361	0.32	0.3	0.328	0.243	0.307
MAPRE1	1.884	3.763	2.745	9.3	6.168	8.201	3.577	5.28	10.631	13.091	3.879	2.978	4.349	7.609	6.58	4.413	6.116
MAPRE2	1.152	4.094	2.274	11.988	7.36	8.821	4.011	6.379	12.663	16.38	4.996	4.059	3.915	3.717	7.839	3.211	4.962
MARCO	0.287	0.458	0.403	0.219	0.334	0.309	0.242	0.491	0.301	0.275	0.382	0.314	0.656	0.327	0.425	0.605	0.173
MASP1	74.342	50.703	75.962	56.73	81.72	59.449	100.202	81.257	55.015	76.766	67.373	56.434	100.857	87.587	161.941	109.32	102.419
MASP2	57.004	39.036	64.48	43.686	53.587	37.464	30.344	56.572	50.82	48.483	40.606	53.185	53.296	66.29	76.464	84.151	77.623
MAT2A	0.937	0.799	1.339	1.057	1.073	0.861	0.913	1.278	0.898	0.697	0.889	0.874	0.936	1.401	0.696	0.667	0.737
MATN2	1.854	1.501	1.732	1.534	1.144	1.614	1.687	1.32	1.263	1.221	1.699	1.909	1.464	1.594	1.263	1.728	1.143
MB	18.325	22.561	23.43	13.135	26.191	18.877	15.625	21.971	21.122	12.345	19.636	23.221	28.833	13.828	16.113	25.21	25.651
MBL2	134.894	137.294	62.027	547.467	384.46	126.544	90.312	45.015	114.761	159.605	27.598	55.862	70.228	218.76	241.066	180.981	219.556
MCAM	141.19	163.356	114.643	84.048	127.473	122.564	97.067	108.322	136.235	113.503	193.663	154.133	176.327	123.585	118.076	156.108	129.123
MDH1	6.268	6.807	10.846	13.415	9.136	9.895	7.873	11.262	8.841	10.524	7.383	8.355	7.236	18.523	6.557	8.89	9.218
MEGF8	45.942	43.663	42.635	49.797	47.797	53.393	39.734	37.613	31.579	38.245	36.342	44.051	43.583	42.152	38.35	35.147	39.858
MENT	2.771	2.957	2.157	1.463	2.447	1.758	1.515	1.923	2.187	2.231	3.134	3.03	2.684	2.928	2.012	1.914	2.499
MEPE	6.958	5.944	4.514	5.255	4.612	3.882	3.183	3.397	7.699	3.492	7.727	5.592	6.356	4.662	7.13	4.886	4.646
MERTK	11.631	17.902	10.15	11.642	13.175	11.547	12.051	12.506	10.916	12.442	17.83	13.065	18.483	7.571	13.866	8.48	12.022
MESDC2	0.208	0.313	0.237	0.608	0.422	0.437	0.231	0.282	0.439	0.457	0.361	0.319	0.404	0.232	0.306	0.218	0.306
MET	18.628	12.889	13.404	14.617	17.317	10.908	11.443	11.025	13.139	14.288	14.881	15.742	16.91	13.83	14.969	13.705	14.877
MFI2	0.766	0.835	0.652	0.589	0.623	0.715	0.674	0.875	0.729	0.566	1.072	0.543	0.786	0.753	0.615	0.79	0.649
MGAM	3.191	3.308	2.415	2.451	2.866	2.548	0.785	2.442	3.423	1.314	4.516	2.747	4.717	1.839	0.937	1.546	2.305
MGAT1	1.132	0.945	1.533	0.906	1.29	0.864	1.068	0.798	1.096	1.012	1.457	1.295	0.731	0.837	0.787	1.102	1.038
MGP	1.132	0.725	1.13	1.071	1.283	1.057	0.658	0.92	0.816	0.734	1.176	0.993	1.087	0.642	0.531	0.491	0.709
MIA3	2.839	2.604	1.965	2.356	2.788	1.71	2.967	2.328	2.849	2.996	4.122	2.024	3.645	1.374	2.329	1.621	2.089
MIF	0.658	0.592	0.815	1.796	1.061	1.061	0.871	1.033	1.463	1.544	0.717	0.568	1.069	1.925	1.06	0.602	1.002
MINPP1	63.946	51.257	71.144	46.965	69.495	62.375	74.521	47.732	76.111	58.148	69.775	84.527	44.224	52.752	63.32	65.168	58.509
MLEC	0.907	1.015	0.881	1.031	1.086	0.88	0.703	0.79	0.905	0.907	1.104	1.141	1.377	0.846	0.719	0.844	0.865
MME	0.874	0.717	0.714	1.968	0.853	0.738	0.851	0.405	0.556	0.377	0.758	1.031	0.821	0.493	0.426	0.479	0.578
MMP14	1.465	0.505	0.83	1.102	0.848	0.557	0.839	0.624	0.572	0.766	0.783	1.214	1.056	0.774	0.571	0.85	0.693
MMP2	22.483	17.159	14.576	12.266	14.429	13.954	18.767	17.612	14.744	20.831	18.407	23.698	15	22.314	29.182	53.705	12.064
MMP9	19.494	6.002	12.287	14.752	10.318	9.216	27.786	14.751	6.777	6.001	11.743	8.672	5.644	10.327	6.86	14.804	17.168
MMRN1	10.523	8.261	7.882	10.027	7.695	10.555	8.778	10.334	16.958	12.259	18.438	7.988	10.13	7.898	11.918	11.949	11.843
MMRN2	46.787	54.748	59.146	53.977	89.203	71.408	62.137	92.665	56.665	48.776	114.048	63.658	83.675	59.178	75.767	67.413	54.058
MOB1B	1.355	0.815	1.119	1.467	1.425	1.164	1.165	0.999	1.346	1.154	0.99	1.248	0.632	1.033	1.029	0.662	1.219
MPP1	0.09	0.165	0.205	0.35	0.366	0.283	0.145	0.201	0.391	0.479	0.18	0.171	0.22	0.256	0.234	0.33	0.316
MPST	1.48	1.826	3.395	3.431	2.689	2.323	2.301	3.017	2.464	3.042	1.874	1.951	2.784	9.412	2.123	2.21	2.348
MRC1	55.318	51.624	57.043	45.344	48.379	54.502	44.307	49.087	50.279	35.425	60.706	54.929	66.936	43.581	48.173	32.242	38.595
MRC2	7.953	8.9	7.77	6.843	7.763	8.692	7.607	6.335	5.806	7.124	6.997	7.111	13.65	7.781	6.344	8.172	5.849
MRPS14	1.504	4.248	0.39	1.403	1.924	1.732	1.584	1.814	2.02	1.83	3.935	0.405	3.857	0.852	2.213	2.139	2.223
MSLN	15.1	22.696	21.439	15.804	31.677	16.584	13.829	15.849	23.837	23.803	9.486	41.48	28.158	13.788	21.925	27.421	15.49
MSN	45.861	65.189	56.299	118.8	83.728	90.463	59.197	73.03	94.574	113.131	53.245	59.63	62.551	62.596	69.487	53.703	82.9
MST1	102.607	99.753	63.581	72.58	75.463	86.316	103.56	80.812	62.465	72.592	61.743	63.753	89.954	75.875	94.85	89.903	58.931
MSTN	1.303	0.96	1.593	0.894	0.955	1.312	0.97	1.24	1.179	1.212	1.951	1.172	1.27	1.3	1.324	0.974	0.703
MTAP	1.149	0.781	1.05	1.295	1.158	1.077	1.084	1.125	1.431	1.432	0.835	1.152	0.995	2.073	1.471	1.808	1.067
MTPN	6.712	14.332	13.866	51.869	31.293	34.052	20.231	26.742	37.416	52.09	18.168	13.016	29.052	31.939	21.842	12.93	26.48
MUC1	4.527	4.511	5.435	3.278	5.966	3.485	3.081	4.935	3.804	3.339	4.602	6.577	6.072	2.956	5.764	2.497	4.339
MUCL1	0.26	0.289	0.17	0.282	0.255	0.147	0.226	0.222	0.233	0.193	0.29	0.348	0.545	0.251	0.201	0.382	0.33
MXRA5	2.986	1.949	2.262	1.97	2.374	1.75	2.107	1.518	1.902	1.34	1.982	1.48	2.654	1.273	1.656	1.58	1.302
MXRA8	1.011	0.816	0.824	0.808	0.755	0.746	0.733	0.684	0.869	0.788	1.151	1.006	1.155	0.603	0.744	1.049	0.718
MYCL	1.445	1.532	0.858	1.008	1.249	1.273	1.597	1.026	1.225	1.244	1.752	1.203	1.338	0.898	1.755	1.906	1.408
MYDGF	2.352	3.337	3.409	7.622	5.268	6.901	3.451	4.03	6.381	8.532	3.897	2.854	4.232	2.454	3.364	2.578	3.623
MYH1	1.394	1.036	1.254	1.487	2.345	1.199	1.776	0.872	1.034	1.034	0.942	3.789	4.825	2.379	0.649	1.613	1.107
MYH3	0.125	0.147	0.108	0.128	0.139	0.105	0.097	0.145	0.117	0.09	0.185	0.114	0.168	0.116	0.223	0.126	0.112
MYH4	1.051	1.121	0.928	1.208	1.117	0.934	1.106	0.844	1.019	1.178	1.052	1.54	1.513	1.139	0.863	0.834	0.756
MYH7	3.939	6.407	4.395	5.596	4.118	3.546	2.887	3.641	3.621	3.58	4.906	4.66	5.641	3.734	4.138	3.78	6.834
MYH8	0.336	0.271	0.197	0.276	0.364	0.237	0.208	0.214	0.269	0.209	0.348	0.322	0.564	0.179	0.307	0.388	0.251
MYH9	1.662	1.877	1.76	1.769	2.348	2.333	1.333	3.696	2.154	2.057	2.449	2.24	2.206	1.941	2.411	1.213	2.078
MYL1	0.437	0.443	0.336	0.375	1.222	0.38	1.031	0.517	0.299	0.239	0.451	1.53	1.68	0.214	0.3	1.938	0.554
MYL3	0.104	0.561	0.085	0.134	0.325	0.166	0.228	0.154	0.105	0.077	0.184	0.571	0.32	0.204	0.167	0.378	0.442
MYL4	1.821	3.077	4.55	9.661	6.298	7.718	3.716	5.654	9.855	8.609	3.75	1.951	3.36	3.639	4.984	1.658	7.083
MYL6	2.914	3.69	2.827	4.816	5.227	4.039	2.269	5.794	4.756	5.276	3.919	4.145	4.314	3.488	4.326	2.419	4.23
MYLK	0.944	1.497	1.26	3.769	2.055	3.373	1.354	2.384	3.814	4.861	1.68	1.711	1.651	1.738	2.439	1.623	2.466
MYOC	11.209	11.359	7.849	6.249	10.878	9.349	6.321	8.032	11.316	4.885	9.744	11.725	7.712	8.549	11.854	15.855	7.814
MYOM3	1.488	2.988	0.787	0.852	2.288	1.03	0.996	0.75	0.78	0.639	1.505	2.614	1.52	0.692	1.159	2.28	1.796
MYRF	1.554	1.177	1.319	2.204	1.851	1.492	1.26	1.487	1.382	1.54	1.7	2.042	1.479	1.29	1.213	1	1.541
NACA	1.194	1.644	1.726	3.8	2.421	2.118	1.784	2.604	2.548	3.277	1.633	1.832	3.121	2.554	1.683	1.511	1.744
NAGA	1.39	1.267	1.938	1.381	1.129	1.15	2.327	1.284	1.258	1.407	1.697	1.616	1.29	1.174	1.924	1.16	1.147
NAGK	0.139	0.237	0.265	0.288	0.234	0.168	0.177	0.247	0.275	0.308	0.329	0.279	0.146	0.202	0.217	0.179	0.199
NAGLU	43.029	43.502	44.816	41.148	33.665	45.322	51.706	54.057	36.874	44.228	41.806	53.046	27.158	37.801	43.16	36.045	35.234
NAGPA	9.875	9.179	9.869	11.087	9.188	8.509	7.465	5.5	7.794	8.299	10.458	7.789	13.468	8.416	6.846	6.387	9.203
NANS	0.902	0.751	2.272	0.81	0.955	0.958	1.253	0.755	0.981	0.887	1.197	1.053	1.252	1.378	2.275	1.038	1.134
NAP1L1	0.933	1.539	1.248	5.122	2.911	2.878	2.391	2.601	4.976	7.231	1.84	1.974	2.61	2.251	3.873	2.527	2.307
NAP1L4	0.193	0.272	0.254	0.611	0.416	0.298	0.323	0.376	0.675	0.54	0.449	0.273	0.573	1.041	0.482	0.295	0.353
NAPA	0.384	0.548	0.94	1.575	1.019	0.796	0.706	0.868	0.923	1.373	0.619	0.702	0.935	2.093	0.727	0.6	0.932
NAPRT	2.388	3.336	5.644	6.645	4.274	4.147	5.449	3.926	3.719	7.479	6.249	7.209	8	12.048	4.367	3.89	4.195
NCAM1	262.147	248.072	147.489	143.519	212.593	165.196	183.841	179.703	223.084	206.936	239.188	233.418	286.058	201.109	189.364	184.343	199.698
NCAM2	55.13	41.31	40.331	33.485	36.989	35.656	32.617	30.163	35.567	40.91	54.076	53.25	68.319	53.251	41.839	51.228	40.26
NCAN	2.436	2.179	1.451	1.68	1.779	1.486	1.605	1.459	2.066	2.314	3.22	1.89	3.682	9.557	2.521	2.085	1.732
NCK2	0.363	0.517	0.323	0.837	0.51	0.798	0.356	0.42	0.841	1.109	0.548	0.387	0.6	0.474	0.609	0.447	0.632
NCSTN	0.543	0.513	0.669	0.586	0.503	0.48	0.574	0.439	0.556	0.338	0.533	0.367	0.508	0.385	0.466	0.335	0.436
NDST1	0.179	0.178	0.185	0.191	0.188	0.221	0.186	0.149	0.201	0.183	0.204	0.212	0.213	0.167	0.196	0.256	0.162
NEDD8	1.914	2.703	3.075	8.662	5.276	6.156	3.308	4.894	7.371	6.508	3.72	2.573	6.269	6.433	4.865	2.012	5.289
NEGR1	14.054	14.457	13.409	11.193	13.192	10.601	10.43	9.983	14.564	13.348	18.241	16.579	17.697	10.589	14.113	13.263	10.47
NELL2	3.129	2.382	2.781	2.623	2.751	2.294	2.625	2.298	2.058	1.914	2.989	2.676	3.019	3.134	2.385	3.157	2.094
NENF	12.952	13.757	15.37	17.346	15.485	17.494	11.621	13.822	18.989	19.914	22.642	24.096	22.47	14.388	7.16	14.669	13.369
NEO1	75.576	65.004	70.084	52.645	62.724	65.903	60.931	59.327	53.618	52.102	70.409	83.339	60.506	59.734	67.647	58.62	59.662
NEXN	0.992	1.712	1.318	3.124	2.005	5.305	1.352	1.74	3.239	6.011	1.947	1.087	2.237	1.494	1.545	1.034	3.197
NHLRC2	0.126	0.157	0.168	0.308	0.238	0.252	0.147	0.184	0.409	0.327	0.253	0.161	0.21	0.235	0.279	0.187	0.247
NHLRC3	0.338	0.46	0.264	0.28	0.288	0.267	0.273	0.273	0.272	0.24	0.246	0.262	0.25	0.178	0.371	0.555	0.287
NID1	57.942	36.887	43.379	45.094	49.182	32.997	35.306	35.621	37.247	37.149	38.252	36.884	34.352	30.57	47.763	51.879	53.381
NID2	0.635	0.687	0.532	0.476	0.428	0.495	0.506	0.486	0.558	0.606	0.666	0.493	1.01	0.359	0.51	0.407	0.522
NIF3L1	2.754	1.926	3.225	1.921	2.354	2.249	2.849	1.752	1.648	1.443	2.295	3.592	1.785	5.408	2.116	2.965	1.43
NIT1	0.348	0.519	0.582	1.055	0.733	0.661	0.511	0.719	0.725	0.701	0.557	0.421	0.656	1.158	0.455	0.359	0.553
NIT2	0.317	0.772	0.529	0.899	0.757	1.084	0.997	1.125	0.645	0.67	0.627	0.536	0.707	1.431	0.688	0.361	0.558
NME1	1.918	2.433	4.322	5.46	4.936	4.431	2.914	5.014	3.263	3.04	2.871	2.526	4.444	8.799	2.951	2.737	3.745
NME2	5.913	11.316	12.108	28.963	20.419	23.187	15.37	17.632	21.495	24.482	10.604	8.324	15.536	24.036	14.912	9.849	15.252
NME3	2.566	2.452	2.596	2.294	2.701	2.038	2.026	1.981	2.59	1.958	3.002	2.237	2.501	2.268	2.22	2.263	0.691
NOTCH2	3.235	2.926	4.481	3.795	3.812	3.152	3.25	3.6	3.629	3.529	3.845	5.208	3.818	3.082	3.926	3.628	2.774
NOTCH3	0.422	0.454	0.366	0.279	0.298	0.348	0.357	0.323	0.31	0.352	0.581	0.509	0.458	0.519	0.393	0.644	0.21
NPC2	9.039	7.195	7.954	6.966	6.819	6.505	6.244	7.671	7.628	6.232	8.842	8.031	6.862	5.295	6.069	6.456	6.397
NPEPPS	0.625	0.774	0.992	1.5	1.127	1.053	0.949	0.941	1.311	1.428	0.987	1.201	0.823	1.228	1.116	0.919	0.971
NQO2	0.835	0.381	1.224	1.21	0.446	1.278	1.027	0.414	0.54	0.374	0.475	0.257	0.927	1.819	0.445	0.389	0.871
NRCAM	30.135	27.15	24.555	21.763	24.812	21.125	28.825	22.843	24.327	20.756	25.747	26.503	29	22.083	25.185	29.733	19.581
NRGN	0.299	0.534	0.488	1.934	1.069	1.187	0.749	1.008	1.997	1.358	0.719	0.59	0.783	0.547	0.917	0.447	0.815
NRP1	80.99	101.232	62.274	71.26	93.675	61.391	76.387	85.125	81.465	86.949	110.869	93.425	121.846	107.84	97.919	117.812	81.583
NRP2	21.414	16.229	15.001	16.687	15.484	12.235	17.079	12.185	15.171	14.193	15.33	15.263	16.623	15.911	15.755	16.687	14.854
NSFL1C	9.568	12.412	14.48	28.658	15.752	19.214	12.639	18.363	13.618	17.702	11.669	7.877	28.056	45.974	11.605	11.63	19.028
NT5E	0.519	0.401	0.583	1.18	0.508	0.384	0.479	0.455	0.403	0.349	0.526	0.551	0.562	0.413	0.438	0.481	0.413
NTM	7.037	8.57	6.471	5.498	6.628	5.854	5.911	6.067	8.669	6.13	10.273	7.666	10.53	6.013	6.006	6.347	5.456
NTRK2	3.6	5.219	3.252	2.411	3.549	4.289	2.485	3.426	4.975	2.444	5.672	3.098	5.11	1.695	2.673	3.333	3.253
NTRK3	1.284	1.783	1.198	0.897	1.307	1.05	0.81	0.885	1.552	0.929	2.224	1.196	1.848	1.007	1.184	0.948	1.412
NUCB1	21.755	16.66	15.387	32.181	22.375	19.034	18.962	18.673	17.505	23.363	19.872	16.034	27.933	12.91	14.453	12.669	12.919
NUCB2	1.371	1.311	1.072	1.214	1.533	1.52	1.09	1.194	1.583	1.248	1.624	1.175	1.846	1.098	1.419	0.847	0.9
NUDT2	0.147	0.134	0.157	0.43	0.21	0.227	0.183	0.167	0.233	0.23	0.196	0.164	0.222	0.216	0.168	0.119	0.175
NUDT5	2.925	2.695	3.515	5.87	4.401	4.652	3.362	3.975	4.515	5.175	3.914	3.333	5.247	5.646	3.192	3.159	3.859
NUTF2	2.206	1.875	4.1	4.752	3.706	2.863	2.984	4.303	3.27	2.784	2.623	2.329	4.745	10.035	2.662	2.603	3.751
OAF	36.164	34.436	21.632	22.38	30.088	23.045	27.144	23.7	31.104	32.635	30.668	29.909	28.219	24.426	30.31	47.582	22.343
OGN	28.476	17.714	28.866	17.55	18.672	18.676	15.841	16.594	21.411	18.084	24.403	29.121	20.707	23.167	23.2	29.312	11.795
OIT3	23.513	20.545	18.3	22.936	18.927	17.126	22.029	14.506	12.739	21.002	18.834	19.316	25.172	19.004	15.162	15.601	14.078
OLA1	1.269	1.072	1.574	2.056	1.886	1.718	1.63	1.885	2.186	1.6	1.526	1.269	1.778	4.311	1.82	1.806	1.871
OLFM1	64.021	58.767	39.841	45.679	40.614	43.112	55.807	48.795	39.309	52.725	51.903	47.465	64.036	60.044	52.977	76.004	34.8
OMD	22.218	11.941	15.493	13.936	9.492	6.843	16.158	8.191	17.439	14.988	18.08	17.512	26.831	12.865	18.885	27.877	9.155
OPTN	0.11	0.219	0.173	0.302	0.22	0.213	0.13	0.131	0.199	0.215	0.232	0.166	0.359	0.376	0.165	0.159	0.178
ORM1	103.227	40.093	53.305	29.088	45.446	63.432	31.632	40.992	26.217	72.391	17.315	24.724	23.913	16.18	32.028	31.709	45.206
ORM2	24.935	19.6	12.051	22.036	18.727	20.641	15.203	15.035	22.686	17.598	9.824	6.544	12.683	8.391	12.921	14.274	37.332
OSCAR	7.437	3.194	4.475	3.069	3.327	3.005	3.861	3.465	3.244	3.84	3.992	5.276	4.669	4.881	1.416	3.048	2.148
OSMR	5.473	5.232	4.471	4.25	5.01	5.458	4.689	5.33	5.97	1.981	4.927	5.034	6.426	4.028	4.962	5.094	4.75
OTUB1	0.826	1.243	1.524	3.757	1.827	2.05	1.672	2.428	2.267	3.007	1.345	1.356	2.547	2.741	2.059	2.12	1.704
OXSR1	0.586	0.65	0.85	1.032	0.997	1.053	0.616	0.805	1.11	0.913	0.887	0.735	1.034	1.589	0.733	0.809	0.899
P4HB	60.581	52.865	58.433	107.281	70.022	90.183	80.967	62.367	84.699	96.946	55.312	70.447	67.267	47.13	88.721	64.832	53.523
PA2G4	0.783	1.008	1.129	1.361	1.372	1.285	0.948	1.226	1.31	1.358	1.186	1.081	1.861	3.944	1.116	1.336	1.094
PACS1	0.486	0.445	0.309	0.67	0.607	0.515	0.741	0.594	0.781	0.49	0.856	0.694	0.721	0.354	0.933	0.804	0.792
PACSIN2	1.115	1.612	0.965	3.819	2.598	2.439	1.473	1.73	2.653	4.214	1.463	1.187	1.907	1.676	2.229	1.593	1.935
PAEP	0.371	0.381	0.245	0.2	0.256	0.343	0.252	0.337	0.382	0.3	0.314	0.257	0.349	0.259	0.304	0.249	0.287
PAFAH1B1	1.83	1.92	3.486	3.426	2.205	2.224	1.82	2.722	2.792	3.808	1.961	1.975	3.194	3.119	2.325	1.608	2.55
PAFAH1B2	0.509	0.701	1.11	1.172	1.019	0.81	0.789	0.948	1.047	0.785	0.825	0.772	1.05	2.299	0.985	0.732	0.878
PAFAH1B3	1.289	1.349	2.512	2.139	1.913	1.543	1.545	2.326	1.452	1.075	1.903	1.489	2.416	6.539	1.349	1.722	1.726
PAK2	23.834	19.453	13.786	16.69	19.057	15.426	23.793	15.972	10.978	19.603	11.828	15.953	18.385	20.761	14.137	15.985	17.731
PAM	20.38	11.019	11.655	10.868	10.55	11.758	13.738	9.916	10.749	8.634	12.416	13.22	12.765	16.316	16.717	19.6	10.298
PAPLN	8.554	7.889	5.268	6.712	4.171	6.768	5.334	6.209	7.466	6.814	7.784	8.12	10.567	96.334	8.305	8.311	6.028
PARK7	10.4	10.861	14.693	27.509	19.283	17.183	14.744	18.119	17.511	26.013	13.568	12.309	29.4	50.655	15.457	16.426	15.199
PARVB	2.622	3.996	3.373	15.635	7.987	9.397	6.537	6.73	18.594	18.147	5.138	6.793	4.311	4.415	7.976	5.2	7.107
PCBD1	0.207	0.394	0.255	0.274	0.288	0.462	0.43	0.478	0.208	0.142	0.435	0.162	0.253	0.205	0.228	0.193	0.25
PCBD2	0.19	0.243	0.275	0.302	0.304	0.21	0.204	0.252	0.197	0.165	0.262	0.206	0.464	0.637	0.167	0.224	0.25
PCBP1	0.558	0.345	0.53	0.526	0.673	0.586	0.415	0.385	0.575	0.708	0.402	0.403	0.586	0.484	0.53	0.336	0.431
PCBP2	0.231	0.289	0.279	0.435	0.366	0.402	0.211	0.283	0.571	0.495	0.364	0.25	0.36	0.292	0.301	0.231	0.304
PCDH1	5.52	5.144	4.906	4.447	5.99	4.348	6.354	4.813	4.941	5.543	6.208	5.856	7.176	5.772	5.922	8.325	4.352
PCDH12	3.07	2.964	3.367	3.216	4.027	2.482	3.159	3.463	3.852	3.078	5.73	4.419	3.384	3.744	4.455	5.678	3.34
PCDH17	1.208	0.797	0.888	1.02	1.141	0.895	0.886	0.885	1.143	0.915	1.548	1.04	1.289	1.168	1.287	1.283	0.834
PCDH18	9.852	6.193	6.93	5.234	6.073	5.819	6.805	7.847	6.269	8.04	7.557	8.085	10.406	25.406	8.759	12.679	6.252
PCDH9	1.05	0.973	1.016	0.958	1.26	0.807	1.024	1.001	1.29	0.951	1.488	1.236	1.681	1.04	1.671	1.132	0.945
PCDHGC3	0.782	0.74	0.783	0.816	0.805	0.741	1.043	0.968	0.929	0.923	1.093	1.106	1.315	3.754	1.068	1.399	0.699
PCK2	0.268	0.528	0.677	0.957	0.368	0.36	0.774	0.378	0.319	0.267	0.466	0.4	0.374	0.182	0.306	0.235	0.32
PCMT1	1.089	1.33	2.468	2.179	2.175	1.597	1.218	1.898	2.194	1.996	1.764	2.195	2.032	4.604	1.605	2.436	1.898
PCOLCE	50.606	22.713	34.121	17.032	19.6	23.085	21.828	26.538	19.778	31.687	24.733	34.271	23.242	32.644	43.587	77.385	22.826
PCSK1N	9.753	6.447	9.82	5.797	8.524	9.884	7.787	7.325	10.298	7.738	13.137	12.673	10.972	6.403	11.582	9.575	7.643
PCSK9	21.7	13.59	18.199	22.085	14.546	17.677	16.632	23.554	11.109	12.459	10.691	18.17	11.142	12.091	21.676	12.131	14.089
PCYOX1	40.608	25.53	34.693	25.336	32.833	31.369	36.5	40.927	28.093	23.698	26.167	25.238	25.642	24.699	21.901	25.098	25.376
PDAP1	0.652	1.326	1.066	3.458	1.704	2.144	1.132	1.708	2.488	3.125	1.33	1.112	1.973	1.261	1.661	1.062	1.342
PDCD10	0.101	0.199	0.214	0.645	0.355	0.401	0.273	0.263	0.462	0.611	0.241	0.286	0.245	0.242	0.181	0.186	0.221
PDCD1LG2	12.308	12.089	12.272	13.611	16.606	8.897	10.165	10.219	8.713	10.345	14.702	10.576	12.046	5.895	10.862	12.27	6.42
PDCD5	4.876	8.494	4.577	2.886	4.805	4.261	3.153	3.867	5.674	5.66	4.287	5.133	6.361	3.118	6.639	4.327	5.21
PDCD6IP	9.25	11.643	5.879	11.774	6.248	9.426	8.601	7.833	7.522	6.986	5.266	9.439	7.329	7.685	8.979	6.661	10.532
PDE5A	0.554	0.671	0.65	1.287	0.843	1.006	0.574	0.988	1.618	1.343	0.86	0.758	0.741	0.533	1.2	0.388	1.021
PDGFA	1.261	0.803	1.269	1.249	1.111	1.453	1.279	1.534	1.298	1.434	1.263	1.437	1.444	1.111	1.354	1.574	1.106
PDGFRA	2.01	1.776	1.687	1.392	1.587	1.022	2.217	1.6	2.129	1.563	2.707	1.503	2.546	1.588	1.738	1.673	1.543
PDGFRB	33.359	18.417	56.423	28.152	35.01	31.264	29.251	29.398	34.712	34.144	39.995	32.361	17.726	28.853	12.128	15.005	12.498
PDIA3	30.358	34.82	34.905	95.969	53.113	69.471	39.292	46.992	68.608	108.356	36.89	43.026	42.944	45.615	62.945	41.403	41.518
PDIA4	6.935	6.546	7.407	13.319	9.169	9.825	7.665	7.862	10.541	14.445	7.003	8.431	8.021	7.128	10.865	7.091	6.312
PDIA5	0.238	0.435	0.304	0.576	0.351	0.849	0.344	0.352	1.273	0.9	0.483	0.304	0.426	0.216	0.723	0.431	0.316
PDIA6	1.772	2.06	1.999	5.908	4.06	4.855	2.469	4.084	6.59	8.506	2.72	2.981	2.567	3.218	4.49	3.538	3.258
PDLIM1	4.783	16.184	6.96	60.026	23.312	41.206	18.637	25.55	50.874	73.603	12.663	12.605	19.836	16.022	26.204	13.886	27.2
PDLIM5	0.174	0.364	0.209	0.666	0.485	0.88	0.319	0.452	0.94	1.269	0.394	0.243	0.446	0.318	0.561	0.346	0.58
PEA15	0.663	0.833	0.951	2.337	1.243	1.279	0.811	1.085	1.843	1.864	1.051	0.768	1.454	0.895	1.138	0.612	1.112
PEBP1	17.904	23.363	25.339	39.613	27.938	28.87	25.986	34.229	23.451	33.559	20.174	20.135	42.208	78.34	22.26	25.705	27.077
PEBP4	33.504	20.033	28.449	26.892	20.333	25.718	23.711	27.077	29.643	26.143	33.902	32.545	34.92	35.582	32.573	38.729	36.855
PECAM1	4.771	3.616	3.714	4.647	5.433	5.292	4.258	4.604	5.269	4.746	5.424	4.285	5.663	3.662	3.466	3.654	5.073
PEPD	71.976	86.133	60.615	47.2	61.945	53.244	55.417	40.566	45.779	42.659	65.647	94.838	47.29	44.704	45.958	60.496	63.48
PFAS	0.408	0.345	0.507	0.53	0.423	0.381	0.304	0.478	0.415	0.366	0.444	0.311	0.48	1.067	0.526	0.576	0.475
PFDN1	0.624	0.899	0.676	2.066	1.503	1.614	0.692	1.051	1.54	1.861	0.969	0.634	2.157	1.647	1.074	0.586	0.904
PFDN2	0.906	0.997	0.803	2.41	1.635	1.881	1.188	1.371	1.627	2.256	1.017	1.41	2.065	2.177	1.014	1.287	1.203
PFDN5	0.162	0.152	0.149	0.374	0.239	0.29	0.17	0.26	0.346	0.362	0.237	0.182	0.342	0.459	0.176	0.175	0.215
PFN1	27.781	68.887	47.272	321.739	131.141	230.368	153.886	162.245	228.97	291.868	68.78	78.783	91.762	101.785	177.279	122.209	151.135
PGAM1	2.897	2.77	3.007	4.582	3.289	4.472	4.075	4.088	3.953	3.694	2.159	2.839	2.367	4.58	3.514	2.882	3.624
PGC	0.665	0.677	0.598	0.553	0.527	0.663	1.33	0.498	1.186	0.526	0.687	0.698	0.538	0.459	0.564	0.604	0.504
PGD	6.282	6.58	11.871	15.819	9.323	12.331	10.254	10.799	12.633	14.368	9.251	11.265	5.64	14.434	9.091	10.327	11.205
PGK1	13.949	14.927	24.875	41.866	28.648	31.421	24.816	33.206	37.064	36.633	18.437	22.487	15.84	48	23.487	18.45	26.256
PGLS	1.791	1.492	3.249	4.781	3.26	3.286	2.701	3.903	4.397	3.542	1.962	2.629	2.463	6.206	2.756	2.456	2.825
PGLYRP2	458.538	413.029	518.548	377.46	517.085	375.568	596.722	497.476	483.125	390.822	689.629	658.013	303.507	591.011	639.644	648.494	551.633
PGM1	2.945	4.389	4.889	5.715	4.398	8.912	5.292	5.989	5.36	4.23	4.023	4.641	3.076	3.857	3.461	3.122	3.506
PGM2	1.149	1.246	1.829	3.027	1.708	2.181	1.752	2.421	2.531	3.325	1.609	1.544	1.151	3.212	1.911	1.666	2.516
PHPT1	0.15	0.255	0.153	0.285	0.129	0.241	0.285	0.319	0.203	0.166	0.158	0.145	0.314	0.57	0.252	0.35	0.248
PHYKPL	0.557	0.654	0.53	0.643	0.426	0.547	0.477	0.418	0.579	0.389	0.512	0.497	0.47	0.439	0.417	0.477	0.403
PI16	119.033	106.996	70.137	52.571	86.323	99.794	85.051	93.445	85.448	89.216	116.437	81.941	158.734	82.454	123.369	105.587	59.205
PI3	0.775	0.9	1.396	0.617	1.48	0.934	0.54	0.971	1.54	0.81	1.477	1.481	1.159	1.124	0.847	1.063	0.978
PIGR	6.633	7.894	8.561	12.049	6.788	3.984	5.403	3.865	4.038	3.689	8.057	7.253	6.882	4.769	6.232	4.529	6.808
PIK3IP1	1.996	1.98	2.691	1.648	1.72	1.386	1.616	1.757	2.196	1.817	2.683	2.281	2.734	1.456	1.544	1.933	1.495
PILRA	0.622	0.445	1.574	0.354	0.796	1.248	0.962	1.122	0.583	0.457	0.88	0.454	0.475	0.774	0.51	0.448	0.335
PIN1	0.673	0.897	0.691	1.352	1.048	1.082	0.72	1.212	1.155	1.237	0.879	0.585	1.739	2.517	0.993	1.343	1.054
PIP4K2A	1.311	1.865	3.181	5.509	2.959	3.825	2.266	3.077	7.197	5.096	2.772	2.847	2.504	5.632	3.874	3.091	3.453
PITHD1	3.594	4.553	6.406	7.868	5.507	4.216	3.965	6.586	3.748	3.128	4.753	3.605	10.575	18.899	3.27	3.709	6.064
PITPNA	0.128	0.155	0.212	0.217	0.191	0.146	0.148	0.201	0.195	0.124	0.188	0.163	0.208	0.308	0.15	0.155	0.23
PITPNB	0.371	0.481	0.576	1.003	0.733	0.832	0.57	0.802	1.031	0.829	0.669	0.457	0.536	1	0.736	0.461	0.849
PKDCC	0.381	0.388	0.252	0.154	0.328	0.232	0.287	0.352	0.369	0.234	0.431	0.282	0.415	0.177	0.227	0.292	0.201
PKHD1L1	4.333	2.793	2.713	2.904	3.883	2.755	3.098	2.062	4.173	2.455	2.874	3.961	3.094	3.485	3.041	2.789	3.368
PKM	24.508	21.27	31.345	75.837	51.321	51.636	42.275	47.207	73.88	71.849	42.777	54.513	30.935	32.794	53.699	58.825	38.356
PLA2G15	3.757	2.731	3.419	2.272	2.547	2.739	3.862	4.594	2.556	3.094	2.889	3.034	2.503	2.509	3.343	2.972	2.421
PLA2G7	4.345	1.981	3.709	2.049	2.181	3.026	3.662	4.531	2.588	1.212	2.79	2.873	1.899	1.785	1.794	2.627	2.666
PLBD2	1.148	1.114	0.587	0.469	0.519	0.672	0.913	0.978	0.715	0.815	1.076	0.868	0.669	0.564	0.684	0.582	0.478
PLCB1	0.274	0.278	0.183	0.18	0.224	0.218	0.176	0.157	0.251	0.149	0.296	0.186	0.263	0.158	0.233	0.374	0.232
PLD3	0.735	0.52	0.808	0.62	0.648	0.515	0.916	0.6	0.585	0.68	0.71	0.703	0.693	0.596	0.598	0.81	0.726
PLEC	2.489	3.364	2.762	2.869	3.203	4.768	3.105	2.26	4.541	4.394	3.67	2.277	3.769	2.13	2.577	2.067	3.153
PLEK	12.143	25.546	15.68	99.423	53.444	81.284	36.804	45.064	92.749	110.56	27.403	23.648	33.922	29.242	71.746	28.246	52.047
PLG	7.526	6.717	5.342	6.415	5.427	5.399	5.845	5.745	3.983	2.861	4.723	4.521	5.29	7.415	6.181	6.276	5.679
PLIN3	2.301	2.339	3.012	3.855	2.877	3.216	2.497	2.914	3.223	3.883	2.278	3.201	2.378	3.489	1.677	2.001	2.298
PLOD1	0.925	0.552	0.943	0.809	0.594	0.699	1.313	0.674	0.566	0.605	0.498	0.7	0.569	0.685	0.692	0.754	0.73
PLS3	1.697	1.73	1.46	1.194	1.471	2.044	1.398	1.801	1.903	1.747	1.45	2.138	1.112	1.156	2.402	2.535	1.375
PLTP	48.299	37.275	36.344	26.356	35.443	22.415	36.425	41.106	37.341	32.619	36.405	41.894	27.706	29.843	37.364	55.946	25.611
PLXDC1	8.091	4.364	5.768	3.3	6.682	7.315	5.954	6.489	5.049	5.536	5.764	9.062	5.924	70.492	6.042	6.182	4.779
PLXDC2	33.422	23.882	20.357	20.254	23.416	27.92	23.947	21.996	20.711	17.684	27.006	22.19	32.015	21.741	23.678	23.13	22.263
PLXNA1	7.531	7.07	6.632	6.931	7.368	7.522	6.363	6.14	6.223	5.144	7.671	7.452	7.788	4.752	5.328	4.736	5.844
PLXNB1	22.582	17.898	18.695	22.144	23.003	16.969	17.536	22.808	16.86	17.054	20.325	21.345	17.993	19.162	17.261	17.587	23.217
PLXNB2	18.838	19.405	14.24	17.114	13.874	13.15	20.86	10.3	15.88	15.546	18.41	15.672	14.554	12.428	15.459	13.954	11.244
PLXNC1	1.074	0.657	0.755	0.583	0.609	0.732	0.899	1.372	0.722	0.501	0.808	0.656	0.733	0.873	0.517	0.57	0.912
PLXND1	2.841	2.761	3.125	2.715	3.338	2.892	2.926	2.791	2.198	1.847	2.921	2.552	2.843	2.192	3.472	2.355	3.148
PM20D1	9.733	1.809	1.994	1.775	1.893	21.269	1.63	10.222	1.915	7.16	4.813	10.259	2.464	2.485	2.72	1.704	1.539
PMEL	0.706	0.934	0.758	0.465	1.077	0.789	1.255	1.108	0.898	0.503	0.819	0.725	0.752	0.953	1.299	2.15	0.831
PMVK	0.097	0.137	0.097	0.254	0.198	0.2	0.14	0.169	0.348	0.265	0.212	0.165	0.209	0.123	0.241	0.124	0.188
PNLIP	3.11	1.611	2.044	4.239	4.263	4.5	4.902	2.908	2.815	1.106	2.185	4.354	1.485	2.916	2.503	2.46	1.757
PNP	11.658	16.057	20.624	37.387	29.322	25.794	20.419	24.619	26.492	22.073	15.701	12.853	40.745	59.949	16.395	16.198	27.309
PNPO	0.212	0.413	0.248	0.53	0.378	0.517	0.374	0.449	0.341	0.331	0.263	0.184	0.429	0.527	0.387	0.219	0.392
PODXL	16.836	13.756	19.087	12.749	15.742	11.515	12.884	16.239	16.054	20.676	24.174	14.887	24.287	9.14	17.596	15.758	16.089
POMGNT1	2.315	1.503	1.801	1.382	1.473	1.264	1.799	1.709	1.937	1.292	2.243	2.096	1.304	1.88	2.304	3.439	1.864
PON1	447.298	514.833	313.766	475.418	478.878	503.42	466.323	403.002	659.605	345.457	445.686	174.402	593.604	445.795	956.545	803.193	560.299
PON3	39.503	40.527	25.782	37.801	38.223	34.293	36.199	36.035	46.914	36.431	43.208	27.702	49.552	42.022	63.212	64.449	41.709
POSTN	35.922	23.653	35.18	22.703	27.712	19.58	42.248	26.09	32.8	19.791	45.212	43.811	22.314	34.248	41.921	21.981	27.982
PPA1	0.576	0.734	0.859	0.809	0.795	0.658	0.608	0.662	0.783	0.72	0.835	0.602	1.07	1.314	0.795	0.802	0.748
PPBP	38.12	77.52	131.891	261.68	173.679	197.716	114.093	176.418	261.758	300.525	83.795	85.386	118.887	115.427	150.159	61.096	207.707
PPCS	0.259	0.248	0.317	0.612	0.36	0.358	0.382	0.286	0.478	0.304	0.331	0.412	0.437	0.426	0.374	0.181	0.318
PPIA	25.348	43.822	52.325	135.227	70.919	79.52	51.44	73.45	91.827	94.872	42.762	41.353	66.005	101.988	56.628	38.277	64.527
PPIB	13.909	22.106	22.623	76.187	49.573	58.966	28.943	34.023	54.175	79.812	21.767	27.423	29.824	25.523	31.972	22.233	28.857
PPIC	6.296	4.097	6.698	3.657	6.404	5.265	5.088	5.248	4.361	4.203	4.767	7.509	3.724	4.548	4.179	5.486	3.784
PPIL3	0.861	1.317	1.706	2.866	1.728	1.553	1.087	2.078	1.874	1.602	1.444	1.021	3.202	3.545	1.745	1.188	1.816
PPM1F	0.277	0.263	0.424	0.785	0.503	0.505	0.333	0.522	0.961	0.663	0.51	0.424	0.376	0.442	0.63	0.425	0.451
PPP1R14A	0.248	0.43	0.253	0.934	0.453	0.74	0.294	0.522	0.747	0.846	0.401	0.289	0.553	0.248	0.407	0.228	0.649
PPP1R7	1.944	2.198	2.377	2.6	2.47	2.128	1.89	2.265	2.741	2.564	2.469	2.074	3.891	3.387	2.842	2.825	2.086
PPP2R4	2.195	2.242	2.907	2.773	2.214	2.561	2.085	4.106	2.672	2.429	2.67	2.128	2.506	8.279	2.664	2.475	3.057
PRAP1	32.145	46.164	48.788	41.098	43.714	36.126	45.661	43.902	27.505	17.704	22.681	25.109	25.914	13.904	19.363	21.801	25.89
PRCP	7.352	4.609	6.118	5.149	6.353	7.171	6.282	5.658	6.155	4.57	4.633	6.934	4.267	4.584	4.823	4.46	3.853
PRDX1	8.741	9.34	12.428	12.723	12.288	8.986	8.197	10.941	7.973	10.757	8.609	7.87	21.073	49.102	9.844	15.533	10.073
PRDX2	98.711	86.025	158.43	113.166	129.647	86.31	107.889	126.57	51.648	67.73	91.77	93.527	244.804	586.701	84.28	198.429	112.464
PRDX4	0.862	0.71	0.613	0.739	0.681	0.858	0.737	0.613	0.783	1.046	1.801	0.383	0.711	0.945	1.906	0.872	0.991
PRDX5	0.719	1.018	1.086	4.008	2.266	2.363	1.288	1.867	2.705	3.503	1.184	1.321	1.912	2.816	2.556	1.269	1.666
PRDX6	9.711	11.518	23.028	23.259	24.694	15.821	13.926	19.537	21.909	20.237	15.905	16.943	31.596	79.441	15.865	23.449	15.838
PRG2	5.524	3.97	3.874	1.551	4.278	1.924	2.057	2.254	4.016	2.306	2.811	3.865	2.622	3.195	2.451	3.182	2.472
PRG4	113.912	77.42	174.528	83.447	85.906	115.107	116.791	101.639	59.237	47.8	37.728	57.934	46.707	53.901	49.117	46.796	72.964
PRKAR1A	0.269	0.593	0.598	0.648	0.814	0.529	0.519	0.598	0.66	0.935	0.642	0.711	0.438	0.626	0.588	0.785	0.322
PRKCSH	11.275	11.348	9.392	15.669	11.438	11.922	10.561	9.739	12.979	17.2	13.797	11.722	17.395	8.779	11.289	11.04	9.997
PROC	273.154	220.8	163.13	168.659	168.377	169.947	247.372	166.139	140.487	109.476	169.614	161.844	234.883	164.876	221.196	196.283	226.592
PROCR	71.638	18.281	31.901	22.308	26.225	24.767	23.524	22.181	27.419	19.778	25.886	28.653	26.315	21.058	30.238	26.713	21.091
PROS1	219.57	323.166	248.922	167.086	316.547	232.403	202.207	213.243	227.752	214.543	294.909	248.898	237.842	241.272	234.762	365.282	214.144
PROSC	0.156	0.189	0.171	0.335	0.188	0.217	0.161	0.257	0.221	0.21	0.191	0.135	0.23	0.428	0.225	0.155	0.225
PROZ	76.954	110.44	113.615	169.53	58.734	97.794	71.479	137.403	78.187	164.465	60.719	70.234	141.587	197.561	129.693	131.315	249.839
PRSS1	4.024	4.558	2.15	3.185	3.384	4.305	3.862	3.463	4.047	2.097	4.373	2.537	4.17	3.322	2.399	1.908	2.367
PRSS2	4.587	4.297	1.487	4.21	4.265	6.444	6.993	5.579	4.716	3.802	3.688	1.492	3.272	5.349	2.199	1.829	2.629
PRSS23	2.685	3.442	3.086	2.061	2.989	2.502	2.411	2.273	3.2	2.339	4.011	2.653	3.233	3.098	3.021	2.64	3.165
PRSS8	0.755	0.603	0.81	1.06	0.724	0.848	0.622	0.536	0.529	0.488	0.741	0.604	0.653	0.359	0.492	0.458	0.479
PRUNE	0.108	0.139	0.154	0.278	0.202	0.204	0.107	0.168	0.358	0.248	0.206	0.174	0.184	0.144	0.195	0.119	0.168
PSAP	0.603	0.768	0.744	0.352	0.495	0.407	0.162	0.686	0.37	0.579	0.505	0.608	0.306	0.173	0.11	0.262	0.549
PSAT1	0.539	1.288	1.117	0.659	0.794	1.518	1.681	1.107	0.467	0.379	0.711	0.475	0.625	0.558	0.458	0.632	0.502
PSMA1	6.988	8.991	17.312	9.041	9.505	8.148	8.422	7.924	7.713	8.293	7.13	6.769	11.084	15.191	8.827	5.62	8.007
PSMA2	2.308	4.103	4.143	3.566	3.248	2.953	2.607	2.382	2.436	3.373	2.368	1.929	3.982	5.944	1.821	1.752	2.279
PSMA3	1.959	3.276	3.883	2.783	2.867	2.507	2.52	1.933	2.195	2.631	2.024	1.607	3.638	5.081	1.662	1.236	1.824
PSMA4	2.266	3.676	4.447	3.593	3.306	3.027	2.58	2.692	2.758	3.312	2.637	1.958	4.148	12.367	2.26	1.923	2.462
PSMA5	4.256	6.035	7.588	6.054	6.312	5.163	4.858	4.682	5.796	4.904	4.194	3.049	7.779	11.361	4.213	3.232	4.67
PSMA6	1.799	3.265	3.46	2.635	2.428	2.353	2.274	1.744	1.91	2.486	1.845	1.566	3.259	4.575	1.286	1.504	1.857
PSMA7	7.6	12.743	15.816	13.068	12.657	10.033	10.216	8.407	9.753	10.947	8.387	7.47	15.16	19.483	6.685	6.358	8.12
PSMB1	1.99	2.893	4.309	3.442	3.104	2.726	2.638	2.503	2.373	2.602	2.561	2.12	3.445	6.205	1.939	1.412	1.891
PSMB2	1.075	1.574	2.005	1.94	1.618	1.332	1.256	1.065	1.37	1.245	1.236	0.953	2.421	2.905	0.888	0.804	1.149
PSMB4	3.054	4.605	5.545	5.013	4.899	3.978	4.343	3.327	3.343	3.769	2.94	3.006	5.789	7.034	2.387	2.569	3.009
PSMB5	1.365	1.924	2.416	1.622	1.582	1.362	1.263	1.506	1.3	1.023	1.528	1.205	2.289	3.737	1.11	1.13	1.169
PSMB6	3.32	6.394	8.038	6.545	5.77	4.658	5.26	4.679	4.101	5.182	4.126	3.31	7.279	15.364	3.575	4.673	3.98
PSMB8	1.469	2.466	1.977	1.907	1.889	2.043	1.601	1.63	2.553	2.341	1.692	0.994	1.781	0.967	1.374	0.753	1.659
PSMB9	0.757	0.887	0.799	0.761	0.764	0.753	0.745	0.569	0.73	0.938	0.619	0.64	0.852	0.554	0.634	0.451	0.574
PSMD10	0.264	0.269	0.346	0.353	0.336	0.338	0.305	0.376	0.324	0.256	0.341	0.23	0.516	0.762	0.365	0.273	0.283
PSMD5	0.407	0.402	0.436	0.636	0.417	0.451	0.301	0.413	0.538	0.541	0.511	0.459	0.532	0.79	0.407	0.38	0.472
PSMD9	3.942	3.221	5.137	4.479	4.458	3.295	3.256	4.861	2.155	2.808	3.893	2.97	7.671	9.948	4.027	3.391	3.28
PSME1	2.673	3	4.9	4.542	5.292	4.229	3.23	4.481	5.194	4.036	3.378	3.598	3.889	9.043	2.441	2.775	3.74
PSME2	0.989	1.151	1.676	1.816	1.791	1.354	1.301	1.401	2.065	1.358	1.297	1.201	1.134	2.567	1.256	0.794	1.324
PSME4	0.658	0.628	0.539	0.519	0.625	0.473	0.452	0.559	0.659	0.387	0.865	0.637	0.855	0.451	0.475	0.414	0.601
PTGDS	73.207	50.863	54.645	51.477	67.522	62.889	55.287	61.75	46.929	56.876	70.762	68.774	67.181	55.583	49.155	74.015	42.379
PTH	1.278	1.108	1.184	1.391	1.305	0.944	0.853	0.908	1.225	0.899	1.616	3.591	2.209	1.439	1.166	0.861	0.821
PTK7	6.01	5.796	5.485	5.068	5.005	5.446	5.428	5.5	5.497	6.008	5.344	4.748	7.936	4.885	6.059	5.994	4.563
PTMS	0.225	0.406	0.316	0.668	0.43	0.52	0.326	0.385	0.725	0.638	0.32	0.239	0.492	0.321	0.39	0.188	0.334
PTPN12	0.255	0.358	0.323	0.686	0.408	0.612	0.27	0.253	0.644	0.914	0.415	0.26	0.471	0.46	0.265	0.285	0.444
PTPN18	0.12	0.345	0.223	0.083	0.093	0.398	0.463	0.521	1.133	0.733	0.306	0.426	0.368	0.218	0.083	0.14	0.324
PTPN6	1.806	2.426	2.589	5.869	3.787	3.687	2.335	3.296	5.488	6.533	2.773	2.976	2.236	2.405	3.925	3.029	3.399
PTPRB	3.041	2.959	2.246	2.92	2.461	1.84	2.439	2.379	2.6	2.091	2.993	2.601	3.787	1.857	2.757	2.236	2.278
PTPRC	2.233	1.924	1.915	1.31	1.65	1.83	1.633	1.877	1.785	1.342	2.745	1.521	2.374	1.265	1.259	1.146	1.409
PTPRD	3.132	1.806	2.956	1.993	2.436	1.729	1.697	2.226	2.075	1.86	2.529	3.476	1.853	2.942	2.083	2.899	2.228
PTPRF	50.176	26.149	52.525	34.696	34.473	33.667	35.199	27.46	21.758	24.105	27.866	41.517	24.424	37.4	35.579	38.278	36.505
PTPRG	164.904	117.506	138.735	92.047	139.284	116.144	92.632	118.33	132.671	134.176	160.031	161.117	166.177	127.707	115.578	133.855	110.687
PTPRJ	110.436	180.306	155.1	107.045	111.793	127.442	150.923	105.218	120.467	137.015	148.6	114.006	138.27	121.066	117.282	86.546	159.916
PTPRK	3.641	2.419	3.241	2.483	2.831	2.074	2.71	2.17	2.945	3.226	2.835	2.881	2.615	2.588	2.548	3.052	2.328
PTPRM	21.44	14.746	20.88	18.443	20.937	17.417	21.593	26.078	15.624	12.736	17.128	21.667	15.616	20.341	14.931	19.945	20.777
PTPRS	42.661	31.717	36.969	29.934	29.316	29.143	29.215	37.224	29.005	26.261	31.096	35.553	26.17	37.835	31.179	37.958	25.93
PTPRZ1	15.654	15.536	17.5	13.095	15.257	13.965	14.21	12.236	15.457	12.401	18.235	16.915	14.316	15.002	12.076	13.64	11.712
PTRHD1	0.477	0.589	0.679	0.878	0.7	0.8	0.635	0.823	0.867	0.87	0.592	0.515	0.884	1.4	1.036	0.494	0.632
PVR	95.635	136.665	67.642	81.74	113.199	111.63	90.196	102.835	75.945	103.312	128.308	110.422	82.488	69.805	98.251	95.981	71.507
PVRL1	11.679	13.839	13.184	10.421	13.56	12.697	11.884	12.679	13.564	8.973	19.342	11.768	15.774	9.25	13.466	12.716	11.46
PVRL2	2.228	0.998	1.713	1.764	1.341	1.57	1.987	1.454	1.081	1.273	1.134	2.746	1.332	1.313	1.316	2.342	1.014
PVRL3	2.35	2.866	2.597	2.004	2.505	2.482	1.981	2.425	2.338	1.82	2.544	2.011	2.467	1.662	2.546	2.114	1.893
PYCARD	0.56	0.309	0.518	0.48	0.413	0.39	0.293	0.376	0.351	0.413	0.276	0.393	0.488	0.434	0.264	0.284	0.28
PYGB	0.475	0.73	0.578	1.362	0.906	1.319	0.686	0.822	1.718	1.628	0.842	0.675	0.618	0.585	0.789	0.625	0.806
PYGL	0.353	0.553	0.579	0.918	0.629	0.663	0.502	0.356	0.653	0.586	0.513	0.495	0.429	0.33	0.389	0.291	0.558
PZP	4.549	5.346	5.468	5.489	4.978	4.517	3.921	3.747	3.852	3.477	4.591	6.128	5.382	5.135	3.521	3.934	8.075
QSOX1	162.928	102.245	182.228	101.01	143.935	140.115	146.259	148.273	145.14	101.637	199.539	218.254	71.42	125.893	123.685	194.877	107.267
QSOX2	0.561	0.553	0.826	1.62	0.679	0.474	0.769	0.597	0.88	0.454	0.965	0.746	0.575	1.024	1.223	1.519	0.702
RAB11FIP4	3.074	2.101	2.19	0.828	1.133	1.153	1.32	1.132	1.223	1.469	3.179	2.385	1.257	0.784	1.312	1.209	1.734
RAB14	3.182	4.107	2.685	4.742	4.179	3.491	2.753	2.727	3.836	4.379	3.205	3.994	3.841	3.42	2.897	2.938	3.271
RAB27B	0.393	0.621	0.406	0.977	0.789	1.442	0.493	0.543	1.62	1.687	0.545	0.354	0.667	0.75	0.76	0.482	1.025
RAB7A	0.927	1.17	0.938	4.825	2.189	3.134	2.095	2.289	3.629	5.924	1.423	1.502	1.437	4.096	2.015	1.401	2.108
RAD23A	3.103	2.938	3.932	3.993	4.016	2.695	2.908	4.204	2.254	2.205	3.082	2.241	6.793	10.657	2.234	2.384	3.744
RAD23B	4.888	8.518	7.178	17.973	11.425	13.763	7.417	10.538	16.715	20.21	8.468	6.404	12.629	10.005	9.174	5.833	10.626
RAN	1.718	2.402	3.91	3.186	3.36	3.152	2.036	2.945	2.808	2.342	2.239	1.729	3.851	13.842	2.586	3.747	3.445
RANBP1	4.956	6.745	5.98	11.606	9.536	8.506	5.977	9.072	8.054	9.301	6.1	4.431	16.7	26.806	5.624	5.616	8.419
RARRES2	1.303	1.088	1.062	1.106	1.299	1.289	0.965	1.207	1.179	1.288	0.908	1.034	0.926	0.947	1.04	1.156	0.677
RASA3	0.113	0.191	0.166	0.423	0.271	0.308	0.207	0.182	0.434	0.477	0.358	0.219	0.288	0.167	0.282	0.211	0.277
RBP2	0.445	0.548	1.094	0.425	0.546	0.566	0.478	0.546	0.68	0.527	0.652	0.868	0.662	0.545	0.312	0.899	0.405
RCN1	2.104	2.043	4.366	5.814	2.872	4.447	4.247	2.864	3.447	3.674	2.664	1.667	3.428	2.552	2.372	3.5	2.078
RDX	0.479	0.715	0.739	1.277	0.809	0.772	0.61	0.725	0.831	0.887	0.687	0.584	1.089	1.002	0.659	0.596	0.887
RECK	5.179	5.856	4.222	3.007	4.799	5.092	5.579	6.13	5.672	4.741	8.955	5.107	7.045	4.798	8.575	6.607	5.174
REG1A	1.727	2.297	2.032	2.792	3.345	1.857	4.392	4.098	4.645	2.41	3.353	4.881	2.01	3.542	7.547	6.761	4.765
RELN	7.802	4.702	8.512	6.476	5.495	4.376	10.091	4.437	7.998	4.314	10.684	5.908	4.233	5.842	7.091	11.383	5.23
RET	1.813	1.794	1.877	1.624	1.692	1.877	1.997	1.611	1.348	1.452	1.471	2.331	1.617	1.514	1.446	1.74	1.425
RETN	3.204	1.198	3.888	1.303	1.702	4.646	0.73	1.608	2.56	1.958	2.163	2.579	1.893	1.013	1.675	3.704	1.315
REXO2	0.895	0.985	0.993	1.049	1.042	0.928	0.987	0.94	0.817	0.918	0.875	1.031	1.577	2.265	0.821	1.111	0.994
RFESD	0.621	0.554	0.711	0.572	0.737	0.497	0.552	0.74	0.377	0.409	0.562	0.421	1.21	1.698	0.461	0.692	0.606
RGAG1	13.754	14.536	17.921	13.388	13.417	9.118	8.868	6.727	7.205	5.566	12.124	17.469	13.355	12.929	6.45	9.31	11.495
RGCC	0.27	0.242	0.32	0.781	0.494	0.482	0.302	0.401	0.804	0.793	0.361	0.399	0.446	0.341	0.197	0.24	0.512
RGMA	2.884	3.593	3.384	2.475	3.494	3.755	2.815	2.233	3.2	3.283	5.347	3.264	4.513	3.391	2.873	3.625	2.228
RGMB	1.094	1.038	0.988	0.86	0.985	0.927	0.98	0.812	1.045	0.802	1.363	1.059	1.298	1.083	1.012	1.116	0.792
RGS10	0.562	1.053	0.895	2.488	1.491	1.66	0.953	1.199	1.93	3.153	0.989	0.862	1.593	1.938	1.37	0.837	1.244
RGS18	5.921	5.854	1.911	3.759	3.768	7.344	7.201	8.422	6.144	12.499	3.599	6.258	3.487	6.435	12.87	10.017	7.935
RILPL1	1.078	0.864	1.142	1.055	0.772	0.721	0.603	0.836	0.74	0.46	0.849	0.576	1.01	0.524	0.696	0.399	0.615
RNASE2	5.425	2.354	3.884	2.608	2.821	2.694	2.846	3.361	5.062	2.448	5.661	3.437	5.253	2.253	3.204	3.887	2.872
RNASE6	3.616	2.26	3.461	2.449	2.571	2.104	2.205	2.672	2.512	1.938	2.662	2.862	2.894	1.078	1.741	1.876	2.1
RNASET2	4.068	3.546	5.565	3.77	4.217	3.107	3.967	3.547	4.272	4.071	5.397	4.783	4.931	3.033	3.072	3.608	3.472
RNH1	4.688	5.211	8.999	7.876	6.656	5.474	7.235	8.141	5.42	5.907	5.071	7.038	9.007	13.795	6.077	8.386	7.477
RNPEP	1.999	1.243	2.215	1.878	2.302	1.975	2.119	1.73	1.843	1.906	1.662	2.649	1.729	1.528	1.457	1.958	1.538
ROBO1	7.224	5.21	4.197	4.303	4.123	4.989	6.36	5.041	3.615	3.432	4.945	4.887	3.835	4.661	6.087	6.431	4.258
ROBO4	37.025	27.543	32.607	36.195	51.115	25.76	38.049	44.74	40.764	32.048	63.801	45.414	29.366	53.623	37.826	41.251	27.155
ROR1	1.185	1.059	1.041	0.812	0.936	1.064	0.755	1.024	1.09	0.915	1.546	1.278	1.497	0.937	0.761	1.06	0.852
RPIA	2.922	2.816	3.825	3.579	3.965	2.929	3.624	4.225	3.192	3.022	2.882	3.993	4.623	10.17	2.736	3.388	3.326
RPLP2	0.626	0.892	0.655	0.776	1.036	0.627	0.655	0.846	0.975	1.026	0.74	0.595	0.968	1.089	0.513	0.391	0.679
RPS28	0.68	0.625	0.68	0.974	1.073	0.74	0.722	0.888	0.904	1.232	0.561	0.547	1.046	0.594	0.483	0.39	0.618
RSU1	2.614	7.082	8.738	37.575	22.212	27.474	13.94	13.935	40.608	43.375	11.292	15.22	11.065	10.479	19.756	13.835	15.133
RTN4	0.182	0.304	0.143	0.519	0.431	0.635	0.244	0.303	0.853	1.243	0.348	0.104	0.451	0.329	0.496	0.164	0.723
RTN4RL2	23.699	29.345	37.333	48.235	25.216	23.857	30.478	23.243	19.692	19.88	22.561	26.663	31.458	20.904	23.65	22.745	27.275
S100A11	0.467	0.463	0.505	0.407	0.462	0.36	0.329	0.41	0.367	0.385	0.43	0.426	0.581	0.259	0.293	0.393	0.361
S100A12	0.561	0.628	0.633	0.721	1.267	0.462	0.536	0.687	0.662	0.265	0.692	1.243	0.858	0.465	0.356	0.581	0.716
S100A4	20.679	33.598	55.728	71.806	46.934	43.477	36.004	42.675	46.309	47.751	33.053	32.822	68.189	80.819	32.654	29.869	35.589
S100A6	55.375	49.152	146.073	108.619	96.49	59.893	78.585	86.795	46.097	55.618	69.893	59.438	176.147	224.558	50.534	62.885	75.494
S100A7	0.99	1.302	1.348	2.146	2.194	0.758	0.917	0.975	1.733	1.027	1.714	1.565	3.553	1.347	1.377	1.283	1.61
S100A8	56.511	31.627	32.458	27.555	42.208	47.455	30.754	34.601	21.341	27.662	20.009	29.148	20.39	23.89	16.503	29.441	60.559
S100A9	116.518	80.333	74.362	61.94	101.352	108.276	69.544	82.806	56.511	58.306	57.744	59.56	53.308	47.593	40.891	64.305	132.362
S100P	0.837	1.436	0.814	0.993	0.988	1.265	1.019	1.022	0.959	0.526	0.96	0.788	0.985	1.001	0.606	0.426	1.338
SAA1	0.093	0.108	0.099	0.083	0.11	0.113	0.077	0.08	0.122	0.553	0.134	0.086	0.146	0.069	0.083	0.065	0.086
SAA2	0.637	0.37	0.35	0.519	0.419	0.771	0.442	0.575	0.542	26.383	0.537	0.362	0.518	0.421	0.324	0.864	0.791
SAA4	165.468	104.637	144.789	101.882	82.354	103.521	140.642	139.808	67.499	88.977	59.856	80.68	66.024	72.731	70.235	59.667	128.258
SARS	0.09	0.208	0.18	0.383	0.287	0.204	0.166	0.219	0.428	0.5	0.277	0.239	0.209	0.196	0.284	0.249	0.246
SBSN	49.333	34.827	22.537	20.977	31.138	33.24	24.152	40.912	50.432	27.461	32.125	41.017	36.697	26.533	38.551	44.959	24.712
SCARA5	1.698	1.675	1.447	1.166	1.288	0.583	1.361	1.292	1.597	1.484	1.623	1.954	2.972	0.89	1.54	1.313	0.98
SCG3	8.334	10.594	8.211	8.39	9.517	6.414	6.348	9.202	12.012	8.981	16.026	10.112	13.782	7.377	9.777	9.25	7.304
SCGB1A1	2.642	2.026	2.081	1.238	1.549	1.803	1.439	1.545	2.312	1.713	3.878	2.146	2.313	1.807	2.41	2.618	1.29
SCN9A	0.136	0.234	0.718	0.179	0.165	0.213	0.364	0.361	0.278	0.473	0.518	0.208	0.415	0.184	0.438	0.449	0.871
SDC1	1.132	0.74	0.926	0.934	0.981	0.778	0.672	0.887	1.175	0.731	1.294	0.811	0.953	0.664	0.944	0.628	0.809
SDC4	0.497	0.512	0.477	1.395	1.141	0.831	0.532	0.988	1.209	1.175	0.675	0.368	0.928	0.518	0.593	0.333	0.912
SDCBP	0.641	0.402	0.632	0.424	0.691	0.591	0.486	0.637	0.456	0.308	0.338	0.528	0.505	0.493	0.409	0.379	0.498
SDF4	5.735	4.159	4.252	4.888	5.544	4.588	4.35	4.621	4.672	3.628	5.578	5.766	5.061	3.179	3.456	3.387	3.972
SDK1	3.606	2.497	3.953	3.047	2.792	2.935	3.425	3.189	2.488	2.679	2.737	4.092	2.508	2.744	2.573	3.784	2.857
SDK2	0.987	0.942	0.87	0.726	0.974	0.966	0.864	1.064	0.717	0.595	1.065	0.959	0.868	0.621	0.816	0.725	0.921
SDPR	2.937	11	4.971	37.639	17.739	23.992	10.972	14.728	35.06	65.592	12.21	8.248	19.072	12.807	11.975	9.283	16.62
SECTM1	2.335	1.347	2.509	3.83	3.184	2.188	3.971	3.546	3.88	2.155	3.313	6.017	2.433	3.373	2.975	3.862	2.248
SELE	0.305	0.739	0.227	0.178	0.21	0.392	0.397	0.388	0.24	0.312	0.193	0.131	0.22	0.168	0.176	0.302	0.431
SELENBP1	38.595	47.47	61.245	52.185	45.557	43.827	37.746	51.733	28.755	29.742	38.172	39.352	84.724	143.786	29.336	42.689	46.152
SELL	429.837	338.977	406.444	270.489	216.895	212.672	243.735	258.175	255.347	268.081	483.377	381.467	421.966	268.996	230.18	266.368	237.338
SELP	3.277	3.519	2.941	3.626	4.605	4.731	4.412	4.207	4.83	2.716	3.152	2.748	4.189	3.68	2.834	2.253	3.783
SELPLG	2.117	1.294	2.182	1.838	1.619	1.646	1.833	1.572	1.193	0.905	1.22	1.851	1.354	1.291	0.959	0.87	1.114
SEMA3F	2.68	1.661	1.655	2.156	1.516	2.115	2.029	1.792	1.471	1.575	1.657	1.655	1.695	1.679	2.516	1.954	1.599
SEMA3G	3.005	2.603	2.932	6.755	4.004	4.443	3.68	5.217	8.364	9.048	3.283	3.799	1.567	3.442	6.452	4.161	4.896
SEMA4A	0.551	0.192	0.167	0.25	0.17	0.17	0.486	0.164	0.236	0.151	0.291	0.155	0.32	0.176	0.174	0.438	0.187
SEMA4B	20.056	8.607	12.452	13.205	10.639	12.717	21.346	13.702	9.543	9.724	9.229	10.301	10.539	10.826	21.203	18.099	16.986
SEMA4G	1.353	0.953	1.265	1.348	1.084	1.196	1.147	1.048	0.696	1.003	0.729	1.537	1.094	1.276	1.015	0.785	1.424
SEMA6A	1.192	1.058	1.372	1.494	1.491	1.19	1.136	0.975	1.651	0.767	1.639	1.37	1.644	1.073	1.39	1.003	0.952
SEMA7A	2.953	2.684	2.227	2.221	2.783	2.293	2.41	1.824	2.621	2.071	3.178	2.191	3.003	2.265	1.866	2.17	2.397
SEPP1	167.455	143.556	156.165	146.245	151.869	135.105	138.492	140.321	113.817	121.614	154.998	146.895	155.53	132.724	121.187	115.057	146.773
SERPINA1	218.799	236.344	231.086	181.164	243.378	162.112	161.376	169.906	218.992	262.454	230.529	202.829	261.28	185.91	227.21	271.042	225.151
SERPINA10	225.798	178.058	247.607	248.3	171.894	228.565	172.192	192.391	172.662	219.704	150.601	226.222	151.06	230.67	205.212	249.469	232.788
SERPINA11	18.569	11.027	18.582	13.925	10.541	15.494	17.087	17.543	19.225	16.627	18.289	15.421	10.967	11.99	14.844	15.886	11.289
SERPINA12	0.91	0.875	0.92	16.909	0.847	0.696	0.959	0.621	0.753	0.52	1.052	1.229	1.225	0.961	0.731	0.648	0.765
SERPINA3	69.935	70.296	78.709	70.026	92.021	62.734	70.316	65.755	69.181	55.632	80.518	70.984	96.025	64.152	60.333	65.619	72.312
SERPINA4	340.545	193.181	74.743	298.263	143.924	234.677	239.221	348.527	122.115	148.219	140.438	270.643	31.258	168.794	224.779	181.823	261.55
SERPINA5	9.957	6.149	11.857	8.47	10.653	14.352	9.84	7.444	5.609	9.879	8.284	11.137	6.978	9.621	7.247	9.228	6.698
SERPINA6	1027.17	1323.13	916.583	1091.93	1181.92	1042.54	1038.51	1009.4	1004.12	1090.87	1047.32	1372.36	1096.87	1045.61	1099.42	1174.84	1144.25
SERPINA7	153.201	475.787	685.846	366.677	654.499	203.04	323.313	402.805	496.857	423.258	421.718	463.212	349.519	314.32	429.325	435.55	376.215
SERPINB1	13.942	16.686	21.679	66.666	42.003	44.942	25.648	32.009	43.717	47.076	19.139	26.255	20.287	28.72	29.066	19.17	37.926
SERPINB12	0.296	0.499	0.343	0.422	0.644	0.312	0.458	0.424	0.434	0.467	0.76	0.788	0.895	0.65	0.323	0.44	0.481
SERPINB3	0.453	0.669	0.579	0.715	1.025	0.41	0.689	0.405	0.638	0.523	1.095	0.872	1.574	0.437	0.761	0.636	0.798
SERPINB6	1.707	1.783	2.134	5.027	3.167	3.531	2.129	2.452	4.306	3.934	2.804	2.574	2.717	1.675	2.399	1.95	2.48
SERPINB9	0.525	0.432	0.566	1.024	0.88	1.238	0.551	0.7	1.055	1.225	0.702	0.55	0.619	0.583	0.627	0.406	0.785
SERPINC1	5.476	7.836	7.427	6.29	6.573	5.606	4.9	4.561	8.404	4.093	6.17	4.715	6.201	6.521	6.456	5.624	7.142
SERPIND1	1615.55	1032.85	1457.93	1450.8	1364.28	1076.28	1591.1	1052.39	1094.35	984.187	880.354	1592.31	464.279	1070.56	1202.23	856.172	1436.28
SERPINE1	1.528	1.465	2.944	2.672	1.671	1.937	2.237	1.743	1.581	2.464	0.633	0.934	0.924	0.951	1.242	1.663	1.624
SERPINF1	2238.18	1538.99	2246.09	1839.87	2407.21	1703.49	1753.39	1562.01	1112.93	1361.16	1002.55	2061.81	1004.59	1143.8	1013.84	1544.09	1245.6
SERPINF2	31.247	28.015	29.88	30.443	31.477	25.609	28.695	27.094	27.586	23.116	28.787	27.576	21.959	21.824	28.651	22.647	25.563
SERPING1	904.84	683.501	771.189	671.083	801.808	733.875	662.215	622.111	679.195	562.045	691.971	861.554	558.119	763.935	632.844	716.26	521.309
SERPINI1	0.355	0.338	0.416	0.399	0.39	0.348	0.366	0.298	0.399	0.512	0.438	0.39	0.498	0.337	0.473	0.57	0.485
SEZ6	0.219	0.231	0.195	0.225	0.186	0.156	0.22	0.13	0.265	0.129	0.33	0.154	0.24	0.231	0.238	0.176	0.147
SEZ6L	4.399	4.465	3.545	2.998	3.891	3.118	3.109	2.997	3.833	3.361	5.979	3.874	5.909	3.425	3.408	3.188	3.1
SEZ6L2	1.275	1.317	0.983	1.11	1.404	1.033	1.014	1.013	1.397	0.995	1.709	1.28	1.751	1.082	1.28	1.169	0.945
SFTPD	5.085	3.191	5.53	3.583	4.521	3.843	3.832	1.793	4.094	2.483	6.362	5.098	1.464	4.233	2.763	4.76	2.799
SGTA	0.16	0.181	0.206	0.322	0.221	0.174	0.178	0.207	0.197	0.209	0.215	0.157	0.35	0.494	0.171	0.134	0.111
SH3BGRL	16.179	29.355	30.054	73.344	46.359	48.042	28.621	43.767	68.629	64.904	29.417	24.836	57.311	57.172	33.933	20.719	39.17
SH3BGRL2	0.707	1.411	0.606	2.829	1.726	2.61	1.455	1.727	3.001	3.598	1.006	0.712	2.678	1.099	2.352	1.058	1.816
SH3BGRL3	12.562	21.909	23.462	121.175	56.066	64.41	37.302	30.584	90.613	73.83	33.276	22.01	53.98	47.372	30.756	23.72	52.276
SHANK1	0.263	0.34	0.573	0.197	0.291	0.173	0.498	0.386	0.248	0.287	0.421	0.295	0.411	0.197	1.631	0.225	0.306
SHBG	29.907	58.981	51.191	22.313	59.268	29.208	41.013	90.665	104.487	105.841	185.311	158.785	120.773	113.296	97.541	198.563	81.59
SIAE	0.903	0.842	0.719	0.918	0.687	0.885	1.099	0.697	0.952	1.466	0.821	0.919	0.876	0.655	0.716	0.504	0.785
SIGLEC14	0.944	4.161	1.448	4.98	5.364	4.95	4.097	5.119	3.168	0.458	4.82	5.877	0.831	0.803	0.672	9.494	0.736
SIRPA	9.375	4.378	11.517	3.245	5.128	3.516	3.45	7.976	5.762	4.762	7.838	4.197	12.24	4.532	5.148	8.952	4.818
SIRPB1	1.811	1.15	0.978	1.188	1.153	1.081	1.297	1.116	0.989	1.286	1.481	1.786	1.398	1.022	1.034	1.468	0.782
SIRPB2	0.266	0.33	0.244	0.403	0.222	0.44	0.184	0.211	0.159	0.194	0.468	0.199	0.285	0.263	0.174	0.23	0.295
SKAP2	0.286	0.264	0.288	0.771	0.35	0.569	0.249	0.323	0.597	0.764	0.271	0.3	0.333	0.389	0.318	0.295	0.411
SKIDA1	4.053	0.811	1.951	1.335	1.41	0.697	0.719	0.52	0.694	0.478	0.888	1.951	1.48	0.993	0.542	0.974	1.186
SKP1	0.497	0.738	1.127	0.991	0.732	0.705	0.733	0.83	0.77	0.705	0.792	0.833	1.721	2.68	0.547	0.569	0.945
SLAIN2	0.094	0.154	0.125	0.214	0.189	0.298	0.097	0.121	0.31	0.321	0.156	0.121	0.2	0.128	0.141	0.085	0.191
SLAMF1	0.466	0.387	0.505	0.372	0.342	0.368	0.395	0.458	0.424	0.549	0.834	0.393	0.432	0.332	0.437	0.303	0.443
SLC38A10	33.923	27.188	28.496	21.511	23.913	25.015	22.57	26.263	25.771	26.499	36.908	35.212	35.72	18.692	23.601	25.799	17.188
SLC39A10	1.574	1.375	1.49	1.055	1.305	1.507	1.27	1.499	1.253	0.782	1.768	1.193	1.373	1.123	1.009	1.169	1.175
SLC39A14	1.22	1.993	1.245	2.285	0.983	1.446	1.522	1.172	1.175	1.317	1.789	1.523	1.575	1.069	1.239	0.848	1.256
SLC3A2	76.31	83.67	106.751	66.008	82.89	58.313	70.826	67.717	95.704	63.93	98.816	110.936	70.712	90.387	86.741	96.534	74.675
SLC9A3R1	2.757	4.525	3.202	14.042	6.908	10.428	5.656	6.733	12.624	16.411	4.774	3.856	7.144	5.802	8.449	4.708	7.578
SLITRK3	0.332	0.207	0.331	0.175	0.438	0.208	0.148	0.354	0.444	0.361	0.627	0.398	0.522	0.236	0.391	0.497	0.571
SMPDL3A	33.893	54.832	19.658	18.291	16.794	37.194	42.048	43.689	21.859	35.961	24.087	27.632	20.155	16.279	23.57	17.138	18.012
SNAP23	1.239	2.711	1.91	11.432	5.755	6.74	3.275	5.29	8.11	9.897	3.396	2.803	5.315	2.969	4.499	2.345	4.075
SNCA	6.812	9.524	8.162	14.982	8.748	12.723	8.086	11.955	13.895	26.428	6.927	5.781	17.246	32.021	11.631	9.486	11.989
SND1	1.353	0.658	3.033	1.045	0.755	0.801	1.631	0.682	1.475	0.977	0.868	1.187	1.107	0.815	4.487	1.069	1.865
SNED1	9.997	6.587	10.258	8.148	9.884	6.799	8.742	7.54	10.066	7.606	11.476	13.095	9.975	12.525	8.466	15.502	7.321
SNX3	0.299	0.534	0.37	0.892	0.714	0.667	0.365	0.576	1.142	1.191	0.695	0.357	0.605	0.452	0.65	0.568	0.765
SOD1	11.364	13.879	16.938	22.462	18.121	18.214	12.162	18.186	13.975	16.12	14.758	10.187	34.044	42.761	10.402	10.326	16.026
SOD2	30.937	30.858	34.743	20.283	30.924	28.771	26.613	21.345	33.095	28.898	45.237	33.025	28.779	28.799	39.247	31.376	25.233
SOD3	42.87	32.354	38.95	20.651	29.696	23.664	26.813	20.848	38.816	24.623	51.353	42.548	52.44	33.774	34.349	31.538	22.468
SPARC	10.2	13.212	19.561	34.159	24.948	25.153	16.445	25.361	34.703	43.493	15.907	10.874	22.531	14.12	18.962	16.239	37.163
SPARCL1	132.53	146.369	112.638	94.385	120.718	121.647	89.897	121.458	141.009	112.072	174.55	142.718	155.334	94.894	123.093	148.493	107.474
SPINK1	0.709	0.787	0.679	0.736	0.614	0.523	0.559	0.656	0.963	0.776	1.389	0.94	0.873	0.563	0.709	0.512	0.583
SPINK5	15.583	13.056	22.926	13.524	14.555	11.768	11.196	12.364	16.125	11.617	20.147	8.576	15.839	16.153	10.742	19.24	15.457
SPINT1	5.089	4.747	5.046	4.733	4.36	3.748	3.801	3.558	3.105	3.567	4.192	4.045	5.977	2.866	2.749	4.323	3.255
SPN	0.185	0.243	0.261	0.313	0.34	0.305	0.298	0.314	0.251	0.277	0.272	0.237	0.367	0.183	0.219	0.194	0.204
SPON1	16.58	12.169	8.201	9.747	9.641	12.782	11.004	8.599	11.58	10.559	11.408	12.7	10.205	11.311	12.239	15.145	9.544
SPON2	1.509	1.563	2.917	1.565	1.897	1.705	1.632	1.57	2.308	1.472	1.985	3.336	1.818	1.268	1.608	3.473	1.233
SPP1	28.274	15.329	12.082	12.551	13.724	9.933	12.135	13.175	17.169	20.46	25.549	14.475	19.212	9.808	18.461	18.686	18.24
SPP2	7.898	4.963	2.754	10.574	7.579	4.454	5.836	4.279	9.849	9.276	12.591	8.637	10.296	8.202	5.136	7.49	5.071
SPTA1	1.542	1.116	1.469	1.143	1.39	1.131	1.166	1.342	1.026	0.961	1.481	1.13	2.526	4.048	1.144	1.113	1.553
SPTB	3.005	2.981	1.404	1.533	2.876	2.237	1.856	2.486	2.989	2.694	3.204	2.685	2.935	3.193	2.829	2.119	2.45
SPTBN1	0.086	0.217	0.14	0.229	0.168	0.283	0.15	0.146	0.301	0.359	0.173	0.124	0.211	0.086	0.168	0.078	0.168
SRGN	1.248	1.561	2.471	4.822	2.613	3.499	2.22	3.045	5.555	7.244	2.001	1.569	2.362	1.901	2.617	1.395	5.793
SRI	1.122	1.434	2.072	2.559	1.8	1.453	1.268	1.473	1.971	1.632	1.792	1.69	2.848	3.92	1.586	1.235	1.71
SRL	0.893	1.09	0.652	0.554	0.482	0.351	0.31	0.644	0.853	0.596	1.148	0.714	0.448	0.428	0.566	0.558	0.805
SSC5D	10.275	8.368	8.295	8.49	9.16	14.041	9.18	7.02	6.541	6.902	6.802	8.207	7.614	6.117	6.351	4.941	5.79
ST13	10.808	12.006	11.268	20.469	14.607	13.025	10.889	15.543	11.665	16.28	9.94	7.088	32.344	63.412	10.951	11.059	13.127
ST14	0.189	0.201	0.189	0.146	0.23	0.177	0.259	0.17	0.181	0.125	0.274	0.209	0.251	0.174	0.178	0.236	0.095
ST3GAL1	0.591	0.428	0.512	0.824	0.475	0.582	0.492	0.394	0.718	0.593	0.505	0.673	0.539	0.599	0.599	0.719	0.498
ST3GAL6	2.353	2.011	2.672	2.55	2.647	2.109	2.019	2.143	2.547	2.047	2.969	2.788	2.696	2.27	2.179	1.71	2.091
ST6GALNAC1	1.361	1.582	1.35	2.652	1.456	1.2	1.176	1.607	1.357	0.874	1.296	1.212	1.002	1.756	0.939	2.847	1.483
ST8SIA4	4.476	3.302	3.525	2.708	3.699	3.361	3.454	4.409	3.263	3.326	4.052	4.313	2.77	3.699	3.603	2.414	3.214
STAB1	1.396	1.016	1.661	1.293	1.33	1.153	1.016	1.038	1.554	1.141	2.064	1.857	1.555	1.551	1.542	1.544	1.157
STIP1	12.909	11.527	10.769	26.209	17.154	18.522	13.483	16.473	17.566	24.682	11.079	8.238	27.877	39.761	11.86	10.096	16.048
STK24	0.699	1.06	1.131	2.964	1.705	2.092	1.219	1.659	2.921	3.474	1.346	1.377	1.381	1.462	2.377	1.239	1.735
STMN1	1.751	1.914	2.768	4.745	3.069	2.812	1.918	3.248	3.02	3.245	2.566	1.951	5.02	6.347	2.013	1.508	2.589
STOM	0.303	0.347	0.818	0.956	0.615	1.058	0.655	0.628	0.646	0.928	0.443	0.604	0.44	0.374	0.398	0.386	1.106
STRAP	0.359	0.538	0.408	1.689	0.898	1.163	0.621	0.971	1.223	1.806	0.64	0.684	0.612	0.799	0.812	0.641	0.861
STX11	0.086	0.217	0.118	0.624	0.303	0.357	0.229	0.27	0.463	0.54	0.16	0.168	0.25	0.231	0.233	0.148	0.296
STX7	0.537	0.719	0.545	1.398	1.247	2.025	0.699	0.791	1.538	2.905	0.658	0.613	1.009	1.089	0.731	0.402	1.092
SUGT1	0.144	0.179	0.171	0.327	0.261	0.275	0.159	0.247	0.407	0.31	0.224	0.179	0.254	0.32	0.227	0.202	0.231
SULT1A2	1.46	3.324	1.231	1.289	1.155	1.535	1.79	2.186	2.455	1.826	3.282	0.774	1.615	1.513	2.472	2.789	3.168
SUMF2	0.583	0.571	0.98	1.268	0.709	0.94	0.683	0.713	0.628	0.746	0.798	0.778	0.905	0.609	0.63	0.619	0.613
SUMO2	0.31	0.457	0.404	0.764	0.587	0.669	0.386	0.523	0.848	0.835	0.524	0.446	0.909	0.779	0.613	0.359	0.521
SUMO3	0.142	0.31	0.173	0.665	0.474	0.517	0.304	0.589	0.673	0.746	0.446	0.404	0.514	0.299	0.497	0.207	0.352
SUPT6H	0.349	0.355	0.748	0.532	0.473	0.321	0.376	0.336	0.197	0.256	0.33	0.331	1.13	21.398	0.169	1.073	0.519
SUSD1	0.186	0.24	0.168	0.308	0.314	0.298	0.165	0.202	0.37	0.326	0.316	0.223	0.425	0.188	0.195	0.171	0.201
SUSD2	1.444	1.037	1.261	0.854	1.061	0.958	0.967	0.735	1.176	0.836	1.374	1.557	1.613	1.405	0.956	1.21	1.049
SUSD5	6.652	7.144	6.422	4.416	7.994	5.463	4.802	4.463	5.709	4.776	8.757	6.841	8.998	4.253	4.529	6.539	5.239
SVEP1	1.759	1.693	1.673	1.292	1.662	1.522	1.563	1.401	1.81	1.301	2.344	1.71	2.331	1.578	1.54	2.207	1.182
SZRD1	0.182	0.422	0.272	1.271	0.806	0.762	0.464	0.784	1.148	1.232	0.572	0.257	0.678	0.5	0.861	0.369	0.503
TAGLN	3.145	2.741	2.897	2.298	2.399	1.8	1.633	2.101	2.053	2.169	2.363	3.199	4.572	4.006	2.315	4.987	2.156
TAGLN2	10.471	38.141	20.971	114.704	66.19	74.124	43.905	45.369	106.282	191.056	34.225	34.513	51.063	54.361	98.985	57.013	67.454
TALDO1	14.969	12.382	21.447	22.676	21.032	18.215	16.36	18.34	14.896	18.472	13.209	16.804	16.374	37.629	10.997	15.649	15.22
TANGO2	1.41	1.788	1.729	2.192	1.668	1.598	1.691	1.564	1.91	1.897	2.032	1.739	2.358	3.825	1.794	2.127	1.806
TAOK3	1.758	2.932	7.542	3.517	1.728	7.64	7.317	4.991	1.947	1.948	2.263	0.885	1.178	0.58	0.751	1.515	1.967
TAX1BP1	7.893	6.142	1.997	1.837	4.344	3.096	2.528	4.085	4.024	5.178	5.171	7.078	4.057	4.864	5.172	3.306	4.821
TBC1D1	13.179	10.14	10.179	7.845	9.175	12.16	11.9	9.482	8.197	8.084	6.247	14.531	6.325	7.021	9.463	9.085	3.187
TBCA	7.517	12.724	16.976	35.514	23.21	25.915	16.919	24.629	29.871	33.385	17.586	11.738	34.224	44.732	20.53	11.81	19.966
TBCB	0.506	0.649	0.643	1.761	0.917	1.298	0.891	0.94	1.138	1.76	0.703	0.689	1.038	1.09	0.983	0.787	1.092
TCAP	0.114	0.233	0.155	0.145	0.241	0.12	0.156	0.115	0.12	0.107	0.181	0.385	0.312	0.133	0.126	0.387	0.224
TCEB1	0.265	0.491	0.456	1.03	0.665	0.805	0.545	0.66	0.957	1.025	0.546	0.445	0.684	0.792	0.755	0.428	0.692
TCEB2	0.21	0.243	0.257	0.534	0.285	0.328	0.31	0.271	0.306	0.399	0.242	0.219	0.302	0.439	0.3	0.21	0.292
TCN1	4.624	3.804	4.874	3.498	3.355	4.209	3.662	5.489	4.306	2.177	4.868	3.916	6.666	4.886	3.946	2.58	4.227
TCN2	1.782	1.573	1.581	1.178	1.431	1.657	1.237	1.613	1.392	1.251	1.466	1.883	1.726	1.324	1.685	2.154	1.324
TCTN3	0.248	0.358	0.241	0.356	0.3	0.315	0.315	0.318	0.268	0.202	0.363	0.194	0.348	0.241	0.411	0.232	0.231
TECTA	1.243	0.664	3.84	0.756	0.815	0.345	0.8	0.455	0.423	0.593	1.055	1.533	1.259	0.621	1.199	0.605	0.699
TEK	0.552	0.371	0.498	0.477	0.517	0.463	0.476	0.519	0.473	0.283	0.413	0.437	0.419	0.458	0.462	0.43	0.501
TF	18.923	24.312	24.387	30.306	21.616	19.829	16.395	20.616	15.87	14.604	21.914	16.205	22.653	18.749	16.106	15.817	19.765
TFG	0.333	0.404	0.531	0.37	0.588	0.49	0.435	0.324	0.626	0.502	0.41	0.397	0.6	0.676	0.253	0.483	0.398
TFRC	20.536	19.235	23.444	13.045	17.78	14.794	13.353	16.635	15.391	12.57	19.678	16.007	16.796	14.996	13.809	58.587	15.309
TG	0.148	0.35	0.116	0.182	0.135	0.117	0.243	0.146	0.152	0.103	0.18	0.179	0.211	0.113	0.166	0.415	0.142
TGFB1	1.088	1.156	1	2.371	1.84	3.078	1.965	1.641	2.447	3.654	1.042	0.884	1.74	1.585	1.893	1.403	2.642
TGFBI	186.651	128.991	150.596	137.721	125.201	142.538	140.448	126.5	106.169	140.07	118.266	185.079	81.929	158.594	164.045	159.864	125.379
TGFBR3	3.93	3.022	3.979	1.86	2.493	2.542	2.505	3.026	5.202	2.898	5.064	5.868	2.41	3.172	4.87	10.153	2.608
TGM3	0.094	0.13	0.142	0.181	0.233	0.099	0.109	0.081	0.12	0.082	0.171	0.22	0.28	0.069	0.128	0.065	0.129
TGOLN2	19.731	17.062	24.463	15.947	16.897	18.103	14.445	17.567	14.786	13.619	20.905	21.186	20.479	13.184	15.437	17.619	11.586
THADA	0.113	0.134	0.207	0.1	0.123	0.094	0.085	0.136	0.127	0.128	0.163	0.117	0.194	0.09	0.131	0.102	0.138
THBS1	16.436	22.733	53.506	68.506	60.469	64.294	35.71	62.297	59.01	74.333	22.569	35.413	34.127	48.501	43.91	45.907	88.88
THBS3	0.283	0.24	0.375	0.235	0.243	0.291	0.273	0.252	0.251	0.195	0.324	0.339	0.239	0.282	0.263	0.37	0.181
THBS4	5.684	5.826	6.757	3.408	6.395	7.931	5.976	5.731	5.525	3.838	4.882	7.71	3.71	4.532	7.253	9.933	4.015
THOP1	2.017	1.762	3.015	1.738	1.552	1.498	2.066	1.467	1.685	1.174	1.646	1.697	1.652	2.025	3.116	1.923	2.002
THSD1	0.552	1.059	0.992	0.927	1.482	0.922	1.168	1.239	1.002	0.818	1.329	1.531	1.411	0.92	0.896	1.005	1.163
TIE1	7.928	4.009	5.357	4.245	6.041	5.021	5.317	6.138	6.836	3.443	5.735	4.558	3.564	5.487	8.379	9.165	4.492
TIMP1	23.436	29.059	28.889	33.586	26.158	26.218	22.285	32.459	25.516	28.541	25.794	25.644	37.937	22.09	20.175	23.911	25.77
TIMP2	3.451	5.196	2.657	2.876	3.608	3.692	3.612	4.408	4.497	3.77	5.902	3.094	5.472	2.779	4.632	4.793	2.623
TJP2	0.558	0.864	0.53	1.693	1.105	2.131	0.464	0.676	1.895	1.683	0.85	0.553	0.97	0.8	0.806	0.545	1.465
TKT	41.216	57.037	42.201	45.446	34.142	48.517	27.049	38.871	38.573	42.916	31.261	29.59	40.423	41.59	34.711	27.151	39.811
TLN1	45.055	92.321	112.737	398.028	170.824	216.681	112.108	238.502	416.857	423.497	128.315	182.738	60.702	121.045	216.06	102.535	214.433
TLR9	0.298	0.235	0.263	0.204	0.203	0.192	0.214	0.18	0.228	0.121	0.26	0.187	0.32	0.189	0.209	0.179	0.23
TMCC1	1.272	1.446	1.501	1.545	0.893	1.229	1.438	2.158	1.097	1.152	1.428	1.499	0.927	1.036	1.304	0.939	1.147
TMED8	0.115	0.115	0.14	0.515	0.309	0.344	0.168	0.102	0.242	0.452	0.149	0.159	0.146	0.133	0.25	0.153	0.164
TMEM132C	5.342	4.582	3.878	3.284	3.64	3.174	3.388	2.978	3.822	2.324	4.192	4.347	3.979	3.522	3.518	5.106	3.761
TMEM25	1.697	2.512	1.689	1.152	1.966	1.337	1.654	1.633	2.926	1.615	3.276	1.442	2.091	1.534	2.187	1.856	1.39
TMOD3	16.829	23.75	17.461	22.439	24.449	25.58	25.692	26.099	32.371	26.21	26.801	19.855	40.613	24.616	26.258	27.259	21.256
TMSB10	1.748	1.061	1.721	2.82	1.62	1.522	0.996	1.488	1.972	1.649	4.486	1.051	1.432	1.042	1.208	0.698	1.297
TMSB4X	9.558	27.924	17.108	127.009	35.665	65.391	39.128	48.716	107.312	112.124	42.104	18.075	48.923	30.977	58.775	19.577	50.52
TNC	333.966	265.785	195.956	160.447	259.691	242.702	217.666	201.928	219.675	335.475	254.868	357.29	188.051	273.476	254.82	264.086	225.541
TNFRSF21	1.923	1.373	2.023	1.635	1.462	1.325	1.459	1.392	1.344	1.254	1.919	2.011	1.653	1.319	1.095	1.03	1.126
TNN	13.735	19.882	9.587	12.357	13.328	10.347	9.484	10.647	12.013	10.904	18.139	9.008	21.41	11.091	11.928	8.904	10.33
TNXB	636.562	678.299	628.027	465.182	494.878	576.478	535.773	529.318	585.501	587.919	714.224	698.329	318.611	470.83	493.77	618.981	783.259
TOLLIP	0.099	0.106	0.121	0.087	0.093	0.188	0.124	0.139	0.185	0.242	0.157	0.106	0.202	0.08	0.173	0.077	0.076
TP53I3	1.034	1.36	1.228	1.496	1.426	1.418	1.115	1.562	1.183	1.298	1.354	1.074	1.682	2.029	1.126	0.932	1.211
TPD52	0.086	0.204	0.12	0.412	0.395	0.247	0.109	0.251	0.309	0.585	0.171	0.118	0.297	0.471	0.143	0.173	0.179
TPD52L2	0.844	1.288	1.13	3.558	1.987	2.657	1.644	1.852	2.747	4.196	1.416	1.263	2.119	1.558	1.343	1.153	1.74
TPI1	25.014	33.357	44.421	78.01	56.684	63.874	42.286	63.338	58.861	91.513	33.849	30.715	60.015	117.54	52.695	43.762	56.035
TPM1	4.438	13.772	8.589	36.955	21.336	27.298	11.899	22.335	51.595	43.646	15.3	11.468	21.279	12.782	16.119	11.302	20.893
TPM2	1.133	2.835	1.154	3.601	3.241	2.545	1.896	3.063	7.451	4.406	1.798	2.689	4.699	1.95	3.275	2.334	2.308
TPM3	3.865	14.548	9.797	48.422	24.751	33.579	13.491	21.693	47.721	45.859	15.445	11.352	22.915	16.978	19.236	9.662	23.097
TPM4	28.139	109.325	69.075	473.215	229.565	298.468	129.901	194.344	472.131	482.705	151.268	98.55	178.011	107.124	217.148	72.999	219.149
TPP1	2.605	4.072	3.4	2.925	3.549	2.652	2.606	3.876	3.495	3.399	2.439	3.153	3.074	2.485	2.195	1.993	2.394
TPT1	1.254	3.274	2.528	7.865	5.336	5.631	2.97	4.595	8.575	9.307	3.401	2.426	4.761	3.512	4.829	2.301	4.651
TREH	1.763	3.586	2.272	2.354	1.239	1.795	1.426	0.571	0.521	1.053	0.648	0.508	0.979	2.316	0.995	2.1	1.962
TREML1	0.825	3.106	1.703	8.852	4.928	8.602	3.274	4.656	9.495	12.911	2.912	2.66	4.243	3.028	4.413	2.435	5.497
TREML2	1.718	2.014	1.813	1.459	1.024	2.262	1.791	1.696	1.586	1.368	1.957	2.2	2.088	1.413	1.392	1.214	1.273
TRHDE	7.631	2.362	10.145	5.085	3.042	4.323	3.91	2.128	2.788	2.635	2.985	8.115	2.28	2.098	2.348	2.918	4.909
TRIM11	1.222	1.458	1.168	1.144	1.365	1.029	1.084	0.993	1.243	1.214	1.263	1.098	1.881	1.332	1.172	1.274	1.026
TRIM35	2.42	2.62	2.152	2.039	2.517	2.396	1.888	1.961	2.816	1.97	3.579	2.219	2.808	1.838	2.365	1.896	2.263
TSC22D1	0.275	0.534	0.359	1.965	0.725	0.859	0.441	0.485	0.877	1.365	0.476	0.434	0.708	0.848	0.635	0.324	0.431
TSTA3	1.956	3.098	6.822	6.606	5.174	2.84	4.803	2.677	2.247	3.479	2.848	4.747	5.001	13.97	2.759	5.972	5.659
TTN	10.931	10.982	5.225	6.027	10.183	6.476	9.916	7.129	7.387	6.638	10.436	13.251	11.863	7.733	10.995	15.813	10.506
TTR	19.359	31.598	16.396	17.883	18.63	17.088	17.524	18.387	22.301	17.899	24.105	13.218	30.924	23.188	21.53	27.306	26.6
TUBA4A	0.434	0.838	0.442	2.165	1.048	2.437	1.448	1.648	1.603	4.354	0.986	1.302	1.237	0.86	1.609	1.228	1.268
TUBA8	1.373	1.003	0.879	0.638	0.67	1.552	1.072	1.195	1.137	1.246	1.554	1.095	0.616	0.9	1.727	4.671	1.373
TUBB	3.1	3.119	3.196	5.083	3.982	8.731	2.912	4.8	5.474	8.053	3.747	4.39	3.275	3.433	3.986	2.504	4.236
TUBB1	1.412	3.06	1.467	5.362	3.217	8.251	2.978	4.36	5.535	11.841	3.197	2.399	3.287	3.49	4.87	2.884	3.425
TWF2	0.801	1.2	0.978	3.011	1.94	2.431	1.237	1.783	4.316	3.854	1.505	1.187	1.433	1.253	2.475	2.037	2.162
TWSG1	0.832	1.013	0.762	0.848	0.715	0.911	0.712	0.707	1.087	0.515	1.057	0.976	0.954	0.58	0.825	0.866	0.559
TXN	6.92	8.74	11.217	16.643	13.274	11.627	7.523	10.193	9.153	10.602	8.392	8.641	22.641	25.174	7.908	7.144	10.528
TXNDC12	0.22	0.459	0.358	1.386	0.759	0.887	0.484	0.675	0.896	1.39	0.424	0.375	0.634	0.41	0.689	0.378	0.628
TXNDC15	4.832	10.402	5.087	4.292	4.736	8.194	6.498	3.969	5.376	3.705	13.903	4.326	5.215	3.337	4.831	4.086	4.537
TXNDC17	3.02	3.477	4.415	7.81	4.721	4.273	4.059	4.62	4.169	5.301	3.391	3.228	8.704	11.899	3.507	3.765	4.525
TXNDC5	1.779	1.336	2.035	2.395	1.46	1.913	1.371	1.833	1.97	1.503	1.461	1.692	1.71	1.477	1.59	1.224	1.557
TXNL1	2.151	2.895	3.361	6.206	3.808	4.227	3.367	4.689	4.141	4.619	2.624	2.652	4.176	9.396	3.743	3.268	4.051
TXNRD1	0.322	0.649	0.492	0.629	0.563	0.673	0.404	0.477	0.552	0.599	0.519	0.385	0.557	0.531	0.433	0.365	0.499
TYMP	1.488	2.255	3.531	6.373	3.794	4.584	3.565	4.714	4.752	5.563	2.059	3.448	1.918	1.779	3.519	1.737	2.567
TYRO3	1.398	1.355	1.008	1.044	1.366	1.503	0.968	1.053	1.23	0.931	1.547	0.903	1.283	0.656	1.172	1.04	0.907
UBA1	2.798	3.516	5.317	8.682	5.257	5.501	4.994	6.146	6.513	7.083	4.491	4.507	3.73	10.434	5.902	4.976	6.255
UBA7	0.421	0.481	0.471	0.706	0.591	0.701	0.372	0.624	1.024	0.439	0.571	0.505	0.595	0.404	0.55	0.449	0.555
UBAC1	0.892	0.895	1.167	1.134	1.101	0.996	0.665	1.183	1.028	0.606	1.06	0.757	1.92	3.436	0.682	0.858	0.862
UBE2D3	0.178	0.339	0.295	0.435	0.358	0.299	0.26	0.322	0.605	0.621	0.332	0.319	0.338	0.344	0.33	0.337	0.372
UBE2K	0.121	0.202	0.262	0.377	0.316	0.247	0.213	0.234	0.358	0.356	0.257	0.231	0.298	0.531	0.237	0.279	0.25
UBE2L3	2.345	3.26	2.596	5.881	4.176	4.811	2.113	5.287	4.595	4.842	2.534	1.942	5.09	7.111	3.058	2.864	4.176
UBE2N	2.734	3.239	5.037	6.022	6.113	4.308	3.186	5.043	5.769	5.645	3.577	4.304	5.471	14.064	3.172	4.474	4.205
UBE2V1	1.795	1.88	2.95	2.761	2.496	1.945	2.346	2.246	2.299	2.171	1.919	2.722	2.807	5.703	2.264	2.972	2.554
UBR4	3.325	2.924	3.162	2.745	2.987	2.354	2.621	2.464	2.847	2.114	3.8	3.215	3.081	2.09	2.611	1.894	2.437
UCHL3	2.092	1.814	3.822	3.352	2.671	2.502	3.469	3.038	1.804	2.037	1.676	1.68	5.009	8.194	1.906	2.403	2.272
UGGT1	0.489	0.418	0.874	1.19	0.591	0.729	0.72	0.408	0.777	0.985	0.603	0.6	0.398	0.55	0.724	1.037	0.85
UGP2	3.713	6.684	6.975	7.066	5.854	7.764	6.651	4.93	6.483	9.427	5.265	4.332	4.329	6.356	4.961	3.688	4.197
UMOD	10.518	16.718	9.646	8.178	9.395	7.735	6.866	5.933	10.571	8.056	14.12	9.623	10.837	12.32	4.118	10.342	10.134
UROC1	0.11	0.255	0.145	0.264	0.241	0.341	0.464	0.265	0.124	0.121	0.231	0.114	0.146	0.09	0.127	0.065	0.171
UROD	0.331	0.4	0.727	1.118	0.704	0.981	0.678	1.169	0.891	0.698	0.543	0.546	0.653	1.944	1.101	0.518	0.979
UROS	0.232	0.276	0.409	0.4	0.395	0.272	0.183	0.428	0.291	0.208	0.352	0.305	0.518	1.039	0.362	0.273	0.299
USP14	3.377	3.818	7.191	6.541	5.979	4.536	4.401	5.803	5.323	5.128	4.81	4.478	6.262	15.748	4.683	7.683	5.818
USP15	1.546	1.344	1.689	2.263	1.768	1.583	1.707	1.79	1.575	1.531	1.486	1.234	2.685	4.868	1.59	1.643	2.173
USP42	27.275	29.32	23.207	44.641	28.68	25.822	24.525	22.263	21.957	9.63	25.301	16.622	28.885	14.55	18.811	11.139	27.783
USP5	1.337	1.05	1.947	2.161	1.533	1.41	1.619	2.113	1.462	1.645	1.42	1.552	1.677	4.639	1.704	2.289	1.576
VASN	323.567	220.78	303.316	203.83	269.357	250.647	215.503	221.693	172.363	192.981	183.04	291.517	267.743	217.405	228.732	247.945	193.847
VASP	1.908	3.067	2.62	6.497	4.015	9.798	2.402	2.789	9.29	10.596	3.072	2.155	3.219	3.818	4.249	2.271	5.925
VCAM1	231.148	157.445	199.033	160.184	189.421	126.649	227.795	174.346	167.42	206.499	282.861	208.549	276.841	150.786	201.561	196.923	157.342
VCAN	11.82	9.731	8.365	10.101	10.642	6.499	6.373	6.714	11.478	10.748	19.648	13.344	14.239	7.218	10.798	7.661	11.968
VCL	44.333	59.212	65.823	198.321	111.692	110.188	85.364	96.176	225.094	228.398	100.104	114.946	52.671	73.199	144.869	92.616	116.832
VCP	728.418	783.514	572.912	639.114	713.336	559.439	521.908	557.323	779.881	484.215	1067.82	522.588	1010.71	650.335	613.448	454.246	654.325
VGF	0.846	0.778	0.882	0.817	0.829	0.609	0.539	0.963	0.696	0.731	1.238	1.13	1.153	0.836	0.618	0.738	0.79
VIM	3.795	3.586	4.133	2.781	3.586	4.778	3.05	5.924	3.989	2.601	3.369	3.462	6.805	3.919	2.729	2.901	2.41
VMO1	0.535	0.583	1.368	0.659	0.734	0.671	1.166	0.817	0.731	0.685	1.006	0.823	0.703	0.691	0.741	0.438	0.634
VNN1	22.037	26.862	36.067	12.756	23.359	71.103	65.136	32.863	23.993	20.318	29.792	13.62	29.112	39.961	41.275	31.398	16.866
VPS29	0.281	0.354	0.325	0.566	0.414	0.387	0.332	0.32	0.498	0.446	0.417	0.356	0.48	0.295	0.317	0.308	0.29
VPS72	0.595	0.377	2.56	0.463	0.378	0.268	1.229	0.477	0.497	0.381	0.472	0.611	1.084	0.464	1.851	0.555	0.733
VSIG4	6.296	5.305	6.942	4.493	5.78	4.473	4.11	5.015	3.949	4.056	5.177	4.861	7.509	3.135	4.23	4.924	3.817
VTN	64.994	84.596	52.2	65.068	70.371	59.556	97.363	55.632	34.434	53.43	42.395	41.014	57.353	42.707	37.585	46.504	50.159
VWF	191.256	92.883	138.874	128.212	354.838	112.7	317.262	236.483	173.533	193.455	277.104	337.197	88.522	284.192	265.282	709.814	266.458
WARS	5.698	2.652	4.599	3.15	3.07	3.067	4.275	3.751	3.382	3.239	3.223	5.404	2.21	3.654	3.954	3.466	2.942
WASF2	0.264	0.428	0.276	1.734	0.779	0.635	0.355	0.398	0.784	0.939	0.409	0.516	0.513	0.747	0.4	0.294	0.629
WBP2	0.599	0.795	0.593	0.991	0.699	0.655	0.614	0.815	0.839	1.343	0.663	0.445	1.144	1.93	0.875	0.827	0.785
WDR1	9.434	21.843	15.153	64.983	27.006	37.28	25.928	33.031	46.779	72.403	21.501	24.863	15.8	26.028	36.819	22.518	30.957
WDR13	0.086	0.157	0.105	0.171	0.13	0.2	0.092	0.093	0.158	0.201	0.133	0.143	0.181	0.084	0.083	0.092	0.113
WDR44	1.858	2.688	2.048	8.422	4.424	6.063	2.415	3.65	6.515	6.273	3.212	2.457	4.198	3.086	3.461	2.262	4.74
WFIKKN2	4.889	2.929	2.022	2.438	2.649	2.487	2.653	3.526	3.133	2.957	5.582	3.796	3.795	3.745	3.043	3.397	2.882
WIPF1	0.102	0.154	0.097	0.218	0.151	0.214	0.11	0.133	0.242	0.221	0.168	0.103	0.191	0.112	0.137	0.091	0.165
WNK1	0.25	0.356	0.427	0.797	0.518	0.539	0.357	0.43	0.738	0.895	0.42	0.325	0.598	0.441	0.484	0.324	0.617
WRAP73	0.65	0.532	0.924	0.41	0.605	0.429	0.364	0.523	0.723	0.648	0.628	0.528	0.635	0.54	0.679	0.518	0.645
XPNPEP1	0.103	0.21	0.184	0.387	0.277	0.266	0.242	0.208	0.354	0.373	0.25	0.285	0.19	0.518	0.218	0.292	0.291
XPNPEP2	5.961	12.289	2.835	11.708	11.863	8.242	2.555	19.54	4.77	8.515	15.732	2.541	8.641	10.691	3.238	22.848	2.167
YOD1	1.509	1.458	1.634	2.094	1.948	1.414	1.589	1.77	1.518	1.26	1.608	1.122	2.878	5.094	1.47	1.899	1.549
YWHAB	6.249	9.615	11.813	30.111	16.73	18.085	11.075	17.843	27.548	26.45	10.15	10.705	19.168	26.924	17.577	9.125	16.055
YWHAE	13.537	18.156	21.537	40.749	24.659	27.66	20.192	26.486	30.297	32.257	17.639	16.554	34.31	43.027	21.716	14.802	22.99
YWHAG	3.329	6.984	5.564	20.359	9.8	11.8	7.809	8.82	15.024	18.875	6.191	6.041	10.998	8.661	8.87	6.435	11.013
YWHAH	4.343	7.36	7.019	29.957	11.289	14.579	9.868	11.317	19.208	23.253	7.161	8.965	10.556	9.857	12.439	7.713	11.764
YWHAQ	1.269	2.372	2.547	6.8	3.72	3.976	3.023	4.037	5.887	6.493	2.561	2.879	3.493	5.907	3.568	2.605	3.518
YWHAZ	24.928	64.302	47.012	268.092	117.653	155.351	93.925	116.843	196.244	231.906	53.966	68.345	93.245	92.557	117.722	56.829	96.359
ZBED1	1.081	1.429	1.341	0.926	1.128	0.911	0.918	0.954	0.832	1.221	0.916	0.807	1.301	1.605	0.8	0.654	0.849
ZBED9	0.633	0.803	0.874	0.707	0.715	0.495	0.55	0.646	0.592	0.623	0.839	0.786	0.947	0.681	0.554	0.722	0.559
ZC3H3	1.522	1.941	20.235	1.927	1.091	0.684	3.893	1.697	0.828	1.219	4.948	1.518	2.601	6.277	4.892	1.805	1.935
ZG16B	1.724	1.258	0.784	0.792	1.265	1.041	0.729	1.349	1.481	1.08	1.133	1.44	1.451	1.365	1.346	1.201	1.118
ZNF185	0.334	0.488	0.434	1.168	0.631	0.934	0.565	0.728	1.358	1.496	0.445	0.548	0.541	0.52	0.844	0.397	0.728
ZNF195	3.181	2.099	3.046	2.199	2.166	1.997	1.926	2.181	1.933	1.664	2.454	3.345	3.154	2.001	2.332	1.306	1.288
ZYX	4.118	14.247	7.186	43.352	22.981	39.282	11.889	14.811	46.638	65.766	11.391	8.749	14.691	15.709	23.825	12.924	24.395

## Sheet: sample meta data
SampleID	Group	Description
Tulip14	IR	Insulin Resistant
Tulip27	IR	Insulin Resistant
Tulip04	IR	Insulin Resistant
Tulip01	IR	Insulin Resistant
Tulip13	IR	Insulin Resistant
Tulip20	IR	Insulin Resistant
Tulip24	IR	Insulin Resistant
Tulip25	IR	Insulin Resistant
Tulip28	IS	Insulin Sensitive
Tulip09	IS	Insulin Sensitive
Tulip03	IS	Insulin Sensitive
Tulip17	IS	Insulin Sensitive
Tulip06	IS	Insulin Sensitive
Tulip05	IS	Insulin Sensitive
Tulip11	IS	Insulin Sensitive
Tulip07	IS	Insulin Sensitive
Tulip22	IS	Insulin Sensitive
