# Supplementary material for: Plasma Protein and MicroRNA Biomarkers of Insulin Resistance: A Network-Based Integrative -Omics Analysis
Source: Front Physiol. 2019 Apr 5;10:379. doi: 10.3389/fphys.2019.00379 (PMC6460474; doi:10.3389/fphys.2019.00379)
Supplement: Table S2 — Biological functions enriched in the plasma proteins differentially abundant in the OIR subjects compared to the LIS subjects. [file Table_2.XLSX]

## Sheet: GO Term
Supplementary Table 2.
Gene Set ID	Function	HypergeoPval	GOterm_size	GOterm_inbg_size	Proportion	DE_GO_size	Background_size	DE_size	DE_genes
R-HSA-1430728	Metabolism	8.30356e-07	1481	202	0.136394	19	1499	44	ACY1;ADH1A;ADH1C;ALDOB;APOC2;APOE;BCHE;BHMT;FABP4;FAH;FBP1;FBP2;GLUD1;GNS;GPD1;GPT;HPD;LDLR;PSAT1
KEGG:00350	Tyrosine metabolism	7.3267e-05	42	9	0.214286	4	1499	44	ADH1A;ADH1C;FAH;HPD
R-HSA-70614	Amino acid synthesis and interconversion (transamination)	9.26137e-05	18	4	0.222222	3	1499	44	GLUD1;GPT;PSAT1
GO:0006000	fructose metabolic process	0.000444252	13	6	0.461538	3	1499	44	ALDOB;FBP1;FBP2
KEGG:00220	Arginine biosynthesis	0.000444252	20	6	0.3	3	1499	44	ACY1;GLUD1;GPT
GO:0034641	cellular nitrogen compound metabolic process	0.000712202	187	39	0.208556	6	1499	44	BHMT;FAH;GLUD1;GPT;HPD;PSAT1
KEGG:00010	Glycolysis / Gluconeogenesis	0.0010278	67	28	0.41791	5	1499	44	ADH1A;ADH1C;ALDOB;FBP1;FBP2
KEGG:00051	Fructose and mannose metabolism	0.00175354	37	9	0.243243	3	1499	44	ALDOB;FBP1;FBP2
KEGG:04152	AMPK signaling pathway	0.00175354	124	9	0.0725806	3	1499	44	FBP1;FBP2;LEP
GO:0006094	gluconeogenesis	0.00181678	47	19	0.404255	4	1499	44	ALDOB;FBP1;FBP2;GPD1
GO:0042632	cholesterol homeostasis	0.00222265	64	20	0.3125	4	1499	44	APOC2;APOE;FABP4;LDLR
R-HSA-556833	Metabolism of lipids and lipoproteins	0.00486687	517	56	0.108317	6	1499	44	APOC2;APOE;BCHE;FABP4;GPD1;LDLR
R-HSA-73923	Lipid digestion, mobilization, and transport	0.0060294	58	26	0.448276	4	1499	44	APOC2;APOE;FABP4;LDLR
KEGG:00030	Pentose phosphate pathway	0.00839363	29	15	0.517241	3	1499	44	ALDOB;FBP1;FBP2
KEGG:04060	Cytokine-cytokine receptor interaction	0.00898266	266	29	0.109023	4	1499	44	GHR;INHBC;INHBE;LEP
PWY66-399	gluconeogenesis	0.0101206	26	16	0.615385	3	1499	44	ALDOB;FBP1;FBP2
GO:0008203	cholesterol metabolic process	0.0141546	66	18	0.272727	3	1499	44	APOE;LDLR;LEP
R-HSA-975634	Retinoid metabolism and transport	0.0141546	42	18	0.428571	3	1499	44	APOC2;APOE;LDLR
GO:0051384	response to glucocorticoid	0.0189818	75	20	0.266667	3	1499	44	ALDOB;BCHE;IGFBP2
GO:0006006	glucose metabolic process	0.0210551	126	37	0.293651	4	1499	44	ALDOB;FBP1;FBP2;LEP
R-HSA-211859	Biological oxidations	0.0216976	185	21	0.113514	3	1499	44	ACY1;ADH1A;ADH1C
WP1533	Vitamin B12 Metabolism	0.024616	51	22	0.431373	3	1499	44	APOE;LDLR;SAA4
GO:0042157	lipoprotein metabolic process	0.0277371	37	23	0.621622	3	1499	44	APOC2;APOE;LDLR
GO:0006898	receptor-mediated endocytosis	0.0283741	150	60	0.4	5	1499	44	APOE;LDLR;PRG4;SSC5D;VTN
