# Supplementary material for: Plasma Protein and MicroRNA Biomarkers of Insulin Resistance: A Network-Based Integrative -Omics Analysis
Source: Front Physiol. 2019 Apr 5;10:379. doi: 10.3389/fphys.2019.00379 (PMC6460474; doi:10.3389/fphys.2019.00379)
Supplement: Table S3 — Tissue of origin analysis for differentially abundant plasma proteins based on RNA and protein-level evidence in the Human Protein Atlas database. [file Table_3.XLSX]

## Sheet: HPA annotation
Supplementary Table 3.
							RNA evidence										Protein evidence
	Which group	Protein name	Log2 Fold (IR / IS)	Description	Function	HPA	Brain - RNA	Endocrine tissues - RNA	Bone marrow & Immune system - RNA	Muscle tissues - RNA	Lung - RNA	Liver & gallbladder - RNA	Pancreas - RNA	Gastrointestinal tract - RNA	Kidney & Urinary bladder - RNA	Adipose & soft tissue - RNA	Brain - protein	Endocrine tissues - protein	Bone marrow & Immune system - protein	Muscle tissues - protein	Lung - protein	Liver & gallbladder - protein	Pancreas - protein	Gastrointestinal tract - protein	Kidney & Urinary bladder - protein	Adipose & soft tissue - protein	RNA count (synthesis)	protein count (presence)	Total count
	IS	DSG2	-0.65	Desmoglein-2		expressed in all		H	L	L	L	L	L	M	L	L		M	H	H	H	H	M	H	H	H	9	9	18
	IS	IGFBP2	-1.229	Insulin-like growth factor binding protein 2		liver, pancreas, spleen	L	L	H	M	L	H	H	H	L	L											10	0	10
	IS	SHBG	-1.512	Sex hormone-binding globulin		liver, small intestine, testis						M		L	L												3	0	3
	IS	IGFBP1	-1.984	Insulin-like growth factor binding protein 1		liver, placenta, ovary						H															1	0	1
	IR	GNS	0.363	Glucosamine (N-acetyl)-6-sulfatase		expressed in all	L	H	M	M	M	M		L	H	M	M	H	M	L	H	M	M	M	H	L	9	10	19
	IR	TAOK3	1.608	Serine-threonine-protein kinase TAO3		expressed in all	M	L	L	L	L	L		L	L	L	M	M	M	M	M	M	M	H	H	L	9	10	19
	IR	GLUD1	0.979	Glutamate dehydrogenase 1	Mitochondrial	expressed in all	M	L	L	L	L	H		L	M	L	H	H	H	M	H	H	H	H	H	M	9	10	19
	IR	LSR	0.439	Lipolysis-stimulated lipoprotein receptor		expressed in all	L	M	L	L	M	M	L	H	L		M	L	L	M	M	M	L	H	M		9	9	18
	IR	CD2AP	0.97	CD2-associated protein		expressed in all		H	L	L	L	L		H	M	L	L	M	H	L	H	M	H	H	H	L	8	10	18
	IR	LDLR	0.935	Low density lipoprotein receptor	Lipid transport	expressed in all	L	H	M	M	H	H	L	M	L	M	L	M		L	M	M		M	M		10	7	17
	IR	SERPINF1	0.603	Serpin family F member 1		expressed in all	L	L	L	M	L	H	L	L	M	M	M	M	L		L	L	M	M			10	7	17
	IR	FHOD3	1.746	Formin homology 2 domain containing 3		heart muscle, seminal vesicle	L	M		H		L		L	L		M	M	M	L	M	M	M	M	M		6	9	15
	IR	GPD1	0.834	Glycerol-3-phosphate dehydrogenase 1	Lipid metabolism	adipose tissue, skeletal muscle				M		L		L	L	H	M	M	M	H	H	H	H	H	H	H	5	10	15
	IR	SSC5D	0.492	Scavenger receptor cysteine rich family member with 5 domains	Receptor-mediated endocytosis	expressed in all			L	L		L		L	L		H	H	H	H	H	M	H	H	H	L	5	10	15
	IR	FAH	1.068	Fumarylacetoacetate hydrolase	Glycolysis	expressed in all	L	M	L	L	L	H		L	M	H		M	L			H		L	H		9	5	14
	IR	PSAT1	0.954	Phosphoserine aminotransferase 1	Glycolysis	cerebral cortex, hippocampus	H	M				H	L	L	H		M	M	L			H	H	L	H		6	7	13
	IR	GPT	1.217	Glutamic-pyruvic transaminase (alanine aminotransferase 1)	Glycolysis	liver, ubiquitous				L		L		L	L	L		L	M	L	L	H	L	H	H		5	8	13
	IR	BCHE	0.607	Butyrylcholinesterase	Originating from liver	liver	L			L		H		L			M	L	M	L	L	M	L	L	L		4	9	13
	IR	APOE	0.902	Apolipoprotein E	Lipid transport	vesicles	M	H	M		L	H			M	L	H	H	L			M			L		7	5	12
	IR	FBP1	1.657	Fructose-1,6-bisphosphotase 1	Glucose metabolism	liver		M			M	H		M	M			M	L		M	H	M	H	H		5	7	12
	IR	KRT8	0.739	Keratin type II cytoskeletal 8		small intestine		L	L		L	L		H				H	H		H	H	H	H	H		5	7	12
	IR	PRG4	1.027	Proteoglycan 4	Receptor-mediated endocytosis	adipose tissue, liver					L	H				L	M	L	H	L	M	M	L	H	L		3	9	12
	IR	ADH1C	1.799	Alcohol dehydrogenase 1A, gamma peptide	Biological oxydation	liver, small intestine, colon						H		M			L	L	M	L	L	H		M	M	L	2	9	11
	IR	FBP2	1.475	Fructose-1,6-bisphosphotase isozyme 2	Glucose metabolism	skeletal muscle				H							M	M	L	M	M	M	M	M	M	L	1	10	11
	IR	SELPLG	0.579	P-selectin glycoprotein ligand-1 (CD162)		expressed in all	L	L	H	L	H	L		L	L	L			M								9	1	10
	IR	GHR	0.92	Growth hormone receptor	Oritinating from liver, cytokine receptor interaction	adipose tissue, liver						M				M	M	M	M		L	H	L	L	M		2	8	10
	IR	SAA4	0.678	Serum amyloid A-4 protein precursor		liver						H					L	M	L	L	L	L		M	M	M	1	9	10
	IR	CPM	0.422	Carboxypeptidase M		vesicles from adipose tissue	L	L	L		M	L		L	L	H											8	0	8
	IR	LEP	1.148	Leptin	Obesity	adipose tissue										H	L	L		L	L			L	L	L	1	7	8
	IR	F10	0.392	F10 coagulation factor X		liver		L		L	L	M		L	L	L											7	0	7
	IR	ACY1	1.328	Aminoacylase-1	Biological oxydation	expressed in all		L				M		M	H							H		M	H		4	3	7
	IR	PRAP1	0.944	Proline-rich acidic protein 1	Obesity	vesicles from liver, small intestine, colon						L		H	L							M		H	M		3	3	6
	IR	ALDOB	1.664	Aldolase, fructose bisphosphatase B	Glucose metabolism	kidney, liver, small intestine						H		H	H							H		H	H		3	3	6
	IR	VTN	0.597	Vitronectin	Receptor-mediated endocytosis	liver						H						L	L		L			M	L		1	5	6
	IR	BHMT	1.603	Betaine-homocysteine S-methyltransferase	Glycolysis	liver, kidney						H			H							H			H		2	2	4
	IR	HPD	2.076	4-hydroxyphenylpyruvate dioxygenase	Catabolic pathway of tyrosine, Glycolysis	kidney, liver						H			M							H			H		2	2	4
	IR	ADH1A	1.561	Alcohol dehydrogenase 1A, alpha peptide	Biological oxydation	liver						H										M		L			1	2	3
	IR	ART4	0.321	ADP-ribosyltransferase 4		liver, spleen			L			L															2	0	2
	IR	INHBE	1.363	Inhibin beta E chain	Cytokine receptor interaction	vesicles from liver						H								L							1	1	2
	IR	FABP4	1.042	Fatty acid binding protein 4	Lipid metabolism	adipose tissue										H										H	1	1	2
	IR	APOC2	1.294	Apolipoprotein C2	Lipid transport	liver						H										M					1	1	2
	IR	F9	0.431	F9 coagulation factor IX		liver						H															1	0	1
	IR	APOC4	1.63	Apolipoprotein C4	Lipid transport	liver						H															1	0	1
	IR	INHBC	0.459	Inhibin beta C chain	Cytokine receptor interaction	liver						H															1	0	1
						Low	10	9	10	10	10	11	4	15	13	9	5	7	9	11	8	2	5	6	5	7	*	**
	*0 in protein count = undetected or absent, unclear which is true; possibly they go into blood only					Medium	3	5	3	5	4	6	0	4	7	4	11	12	9	4	7	14	6	9	8	2
	** Small RNA count indicates specific origin					High	1	4	2	2	2	23	1	6	5	5	3	5	5	2	6	13	6	12	15	2
						Total	14	18	15	17	16	40	5	25	25	18	19	24	23	17	21	29	17	27	28	11
	*** Highlighted: unrelated to adipose tissues

## Sheet: Protein-miRNA
	Which group	Protein name	Log2 Fold (IR / IS)	Description	Function	HPA	miRNA on network
	IS	DSG2	-0.65	Desmoglein-2		expressed in all
	IS	IGFBP2	-1.229	Insulin-like growth factor binding protein 2		liver, pancreas, spleen
	IS	SHBG	-1.512	Sex hormone-binding globulin		liver, small intestine, testis
	IS	IGFBP1	-1.984	Insulin-like growth factor binding protein 1		liver, placenta, ovary
	IR	GNS	0.363	Glucosamine (N-acetyl)-6-sulfatase		expressed in all
	IR	TAOK3	1.608	Serine-threonine-protein kinase TAO3		expressed in all
	IR	GLUD1	0.979	Glutamate dehydrogenase 1	Mitochondrial	expressed in all
	IR	LSR	0.439	Lipolysis-stimulated lipoprotein receptor		expressed in all
	IR	CD2AP	0.97	CD2-associated protein		expressed in all
	IR	LDLR	0.935	Low density lipoprotein receptor	Lipid transport	expressed in all
	IR	SERPINF1	0.603	Serpin family F member 1		expressed in all
	IR	FHOD3	1.746	Formin homology 2 domain containing 3		heart muscle, seminal vesicle
	IR	GPD1	0.834	Glycerol-3-phosphate dehydrogenase 1	Lipid metabolism	adipose tissue, skeletal muscle
	IR	SSC5D	0.492	Scavenger receptor cysteine rich family member with 5 domains	Receptor-mediated endocytosis	expressed in all
	IR	FAH	1.068	Fumarylacetoacetate hydrolase	Glycolysis	expressed in all
	IR	PSAT1	0.954	Phosphoserine aminotransferase 1	Glycolysis	cerebral cortex, hippocampus
	IR	GPT	1.217	Glutamic-pyruvic transaminase (alanine aminotransferase 1)	Glycolysis	liver, ubiquitous
	IR	BCHE	0.607	Butyrylcholinesterase	Originating from liver	liver
	IR	APOE	0.902	Apolipoprotein E	Lipid transport	vesicles
	IR	FBP1	1.657	Fructose-1,6-bisphosphotase 1	Glucose metabolism	liver
	IR	KRT8	0.739	Keratin type II cytoskeletal 8		small intestine
	IR	PRG4	1.027	Proteoglycan 4	Receptor-mediated endocytosis	adipose tissue, liver
	IR	ADH1C	1.799	Alcohol dehydrogenase 1A, gamma peptide	Biological oxydation	liver, small intestine, colon
	IR	FBP2	1.475	Fructose-1,6-bisphosphotase 2	Glucose metabolism	skeletal muscle
	IR	SELPLG	0.579	P-selectin glycoprotein ligand-1 (CD162)		expressed in all
	IR	GHR	0.92	Growth hormone receptor	Oritinating from liver, cytokine receptor interaction	adipose tissue, liver
	IR	SAA4	0.678	Serum amyloid A-4 protein precursor		liver
	IR	CPM	0.422	Carboxypeptidase M		vesicles from adipose tissue
	IR	LEP	1.148	Leptin	Obesity	adipose tissue
	IR	F10	0.392	F10 coagulation factor X		liver
	IR	ACY1	1.328	Aminoacylase-1	Biological oxydation	expressed in all
	IR	PRAP1	0.944	Proline-rich acidic protein 1	Obesity	vesicles from liver, small intestine, colon
	IR	ALDOB	1.664	Aldolase, fructose bisphosphatase B	Glucose metabolism	kidney, liver, small intestine
	IR	VTN	0.597	Vitronectin	Receptor-mediated endocytosis	liver
	IR	BHMT	1.603	Betaine-homocysteine S-methyltransferase	Glycolysis	liver, kidney
	IR	HPD	2.076	4-hydroxyphenylpyruvate dioxygenase	Catabolic pathway of tyrosine, Glycolysis	kidney, liver
	IR	ADH1A	1.561	Alcohol dehydrogenase 1A, alpha peptide	Biological oxydation	liver
	IR	ART4	0.321	ADP-ribosyltransferase 4		liver, spleen
	IR	INHBE	1.363	Inhibin beta E chain	Cytokine receptor interaction	vesicles from liver
	IR	FABP4	1.042	Fatty acid binding protein 4	Lipid metabolism	adipose tissue
	IR	APOC2	1.294	Apolipoprotein C2	Lipid transport	liver
	IR	F9	0.431	F9 coagulation factor IX		liver
	IR	APOC4	1.63	Apolipoprotein C4		liver
	IR	INHBC	0.459	Inhibin beta C chain	Cytokine receptor interaction	liver

## Sheet: Protein-protein interactions
			Protein1	Protein2	Protein3	Protein4	Protein5	Protein6	Protein7	Tissue of origin(s)
	Interaction 1	IR	EZR	ICAM1
	Interaction 2	IR	LDLR	PCSK9
	Interaction 3	IR	GLUD1	CRP	ORM1	VTN	SERPINE1	S100A9	IGFBP5
	Interaction 4	IR	FBP1	FBP2
	Interaction 5	IR	GUSB	CES1	LGALS3BP
	Interaction 6	IS	SHBG	A2M
		Notes	Ezrin - ERM protein -- insulin trafficking to plasma membrane
			https://www.omicsonline.org/ezrin-radixin-moesin-proteins-in-the-development-of-diabetes-and-its-cardiovascular-complications-2155-6156.S4-005.php?aid=2997
