# Supplementary material for: Plasma Protein and MicroRNA Biomarkers of Insulin Resistance: A Network-Based Integrative -Omics Analysis
Source: Front Physiol. 2019 Apr 5;10:379. doi: 10.3389/fphys.2019.00379 (PMC6460474; doi:10.3389/fphys.2019.00379)
Supplement: Table S4 — List of protein-protein interactions (positive interaction) and miRNA-protein regulatory relationships (negative interaction) predictive of OIR and LIS. [file Table_4.XLSX]

## Sheet: Co-expression table
Supplementary Table 4
Coexpression Type	Edge	NodeA	NodeB	IR_centroid	IR_direction	NodeA annotation	NodeB annotation	Site
Protein x protein	IGF2_IGFBP1	IGF2	IGFBP1	-0.0474932	down	Insulin like growth factor 2; nucleoplasm, vesicles	Insulin like growth factor binding protein 1; golgi; liver, endometrium
Protein x protein	A2M_SHBG	A2M	SHBG	-0.0124129	down	Alpha-2-macroglobulin; expressed in all	Sex hormone binding globulin, liver, small intestine
Protein x protein	FBP1_FBP2	FBP1	FBP2	0.428694	up	Fructose bisphosphotase 1; mitochondria; liver, lung, small intestine	Fructose bisphosphotase isozyme 2; nucleoplasm, plasma membrane; skeletal muscle, stomach
Protein x protein	CRP_GLUD1	CRP	GLUD1	0.123407	up	C-reactive protein; liver	Glutamate dehydrogenase 1; mitochondria; expressed in all
Protein x protein	CES1_GUSB	CES1	GUSB	0.0259944	up	Carboxylesterase 1; ER; gallbladder, liver	Glucuronidase beta; vesicles; expressed in all
Protein x protein	EZR_ICAM1	EZR	ICAM1	0.178668	up	Ezrin; plasma membrane; expressed in all	Intracellular cell adhesion molecule 1; plasma membrane, cytosol; expressed in all
Protein x protein	GUSB_LGALS3BP	GUSB	LGALS3BP	0.0579316	up	Glucouronidase beta; vesicles; expressed in all	Galectin 3 binding protein; expressed in all
Protein x protein	GLUD1_ORM1	GLUD1	ORM1	0.0926448	up	Glutamate dehydrogenase 1; mitochondria; expressed in all	Orosomucoid 1; golgi, vesciles; liver
Protein x protein	LDLR_PCSK9	LDLR	PCSK9	0.145567	up	Low density lipoprotein receptor; expressed in all	Proprotein convertase subtilisin/kexin type 9; liver, lung
Protein x protein	GLUD1_VTN	GLUD1	VTN	0.259074	up	Glutamate dehydrogenase 1; mitochondria; expressed in all	Vitronectin; ER, vesicles; liver
Protein x protein	IGFBP5_VTN	IGFBP5	VTN	0.129348	up	Insulin like growth factor binding protein 5; nuclear bodies, golgi, vesicles; expresed in all	Vitronectin; ER, vesicles; liver
Protein x protein	S100A9_VTN	S100A9	VTN	0.0354744	up	S100 calcium binding protein A9; nucleoplasm, cell junctions, cytosol; bone marrow, esophagus, lymph node	Vitronectin; ER, vesicles; liver
Protein x protein	SERPINE1_VTN	SERPINE1	VTN	0.0945229	up	Serpin family E member 1; cytosol; expressed in all	Vitronectin; ER, vesicles; liver
Protein / miRNA	TANGO2_miR-150-5p	TANGO2	miR-150-5p	-0.130098	down	Transport and golgi organization 2 homolog; expressed in all
Protein / miRNA	IGF2_miR-193a-5p	IGF2	miR-193a-5p	-0.0341052	down	Insulin like growth factor 2; nucleoplasm, vesicles; placenta (female!)
Protein / miRNA	NRP1_miR-194-5p	NRP1	miR-194-5p	-0.104345	down	Neuropilin 1; mitochondria; expressed in all
Protein / miRNA	NRP1_miR-206	NRP1	miR-206	-0.0569872	down	Neuropilin 1; mitochondria; expressed in all
Protein / miRNA	SLITRK3_miR-300	SLITRK3	miR-300	-0.0974648	down	SLIT and NTRK like family member 3; mitochondria; cerebral cortex, endometrium, fallopian tube
Protein / miRNA	CSPG5_miR-486-5p	CSPG5	miR-486-5p	-0.00742627	down	Chondroitin sulfate proteoglycan 5; nucleoplasam, mitochondria; brain, cerebral cortex, hippocampus, retina
Protein / miRNA	FBN1_miR-486-5p	FBN1	miR-486-5p	-0.00552277	down	Fibrillin 1; cytosol; expressed in all
Protein / miRNA	CDH5_miR-501-3p	CDH5	miR-501-3p	-0.0112765	down	Cadherin 5; expressed in all
Protein / miRNA	SLITRK3_miR-501-3p	SLITRK3	miR-501-3p	-0.151562	down	SLIT and NTRK like family member 3; mitochondria; cerebral cortex, endometrium, fallopian tube
Protein / miRNA	SLITRK3_miR-502-3p	SLITRK3	miR-502-3p	-0.125866	down	SLIT and NTRK like family member 3; mitochondria; cerebral cortex, endometrium, fallopian tube
Protein / miRNA	NCAM2_miR-582-5p	NCAM2	miR-582-5p	-0.0426167	down	Neural cell adhesion molecule 2; nuclear bodies, plasma membrane; brain, cerebral cortex, hippocampus
Protein / miRNA	NRP1_miR-582-5p	NRP1	miR-582-5p	-0.113903	down	Neuropilin 1; mitochondria; expressed in all
Protein / miRNA	GPX3_miR-708-5p	GPX3	miR-708-5p	-0.00464563	down	Glutathione peroxidase 3; expressed in all
Protein / miRNA	DSG2_miR-96-5p	DSG2	miR-96-5p	-0.0368306	down	Desmoglein 2; plasma membrane, cell junctions; small intestine
Protein / miRNA	FURIN_miR-107	FURIN	miR-107	0.0683438	up	Furin, paired basic amino acid cleaving enzyme; nucleoplasm, golgi; expressed in all
Protein / miRNA	GLUD1_miR-107	GLUD1	miR-107	0.0732572	up	Glutamate dehydrogenase 1; mitochondria; expressed in all
Protein / miRNA	TAOK3_miR-107	TAOK3	miR-107	0.0110867	up	TAO kinase 3; mitochondria; expressed in all
Protein / miRNA	CCT3_miR-128-3p	CCT3	miR-128-3p	0.0221834	up	Chaperonin containing TCP1 subunit3; plasma membrane; cytosol; expressed in all
Protein / miRNA	CD2AP_miR-128-3p	CD2AP	miR-128-3p	0.261515	up	CD2 associated protein; plasma membrane, cytosol; expressed in all
Protein / miRNA	FURIN_miR-128-3p	FURIN	miR-128-3p	0.139054	up	Furin, paired basic amino acid cleaving enzyme; nucleoplasm, golgi; expressed in all
Protein / miRNA	GHR_miR-128-3p	GHR	miR-128-3p	0.215701	up	Growth hormone receptor; plasma membrane, cytosol, cytoplasmic bodies; adipose, liver, skeletal muscle		Adipose and liver
Protein / miRNA	GNS_miR-128-3p	GNS	miR-128-3p	0.238838	up	Glucosamine (N-acetyl)-6-sulfate; expressed in all
Protein / miRNA	GOLM1_miR-128-3p	GOLM1	miR-128-3p	0.172902	up	Golgi membrane protein 1; golgi; expressed in all
Protein / miRNA	LDLR_miR-128-3p	LDLR	miR-128-3p	0.258795	up	Low density lipoprotein receptor; expressed in all
Protein / miRNA	LEP_miR-128-3p	LEP	miR-128-3p	0.650143	up	Leptin; adipose tissue
Protein / miRNA	PRCP_miR-128-3p	PRCP	miR-128-3p	0.0633333	up	Prolylcarboxypeptidase; expressed in all
Protein / miRNA	USP42_miR-128-3p	USP42	miR-128-3p	0.128634	up	Ubiquitin specific peptidase 42; nucleus; expressed in all
Protein / miRNA	GHR_miR-142-3p	GHR	miR-142-3p	0.0193202	up	Growth hormone receptor; plasma membrane, cytosol, cytoplasmic bodies; adipose, liver, skeletal muscle
Protein / miRNA	GSR_miR-152-3p	GSR	miR-152-3p	0.0535296	up	Glutathione-disulfide reductase; plasma membrane, cytosol; expressed in all
Protein / miRNA	LDLR_miR-152-3p	LDLR	miR-152-3p	0.022259	up	Low density lipoprotein receptor; expressed in all
Protein / miRNA	CTBS_miR-154-5p	CTBS	miR-154-5p	0.00576105	up	Chitobiase; cytosol; expressed in all
Protein / miRNA	CADM1_miR-21-5p	CADM1	miR-21-5p	0.0130953	up	Cell adhesion molecule 1; expressed in all
Protein / miRNA	PCBD1_miR-21-5p	PCBD1	miR-21-5p	0.0242612	up	Pterin-4 alpha-carbinolamine dehydratase 1; nucleoplasm, cytosol; expressed in all
Protein / miRNA	CD2AP_miR-221-3p	CD2AP	miR-221-3p	0.183815	up	CD2 associated protein; plasma membrane, cytosol; expressed in all
Protein / miRNA	GHR_miR-221-3p	GHR	miR-221-3p	0.178148	up	Growth hormone receptor; plasma membrane, cytosol, cytoplasmic bodies; adipose, liver, skeletal muscle
Protein / miRNA	ACO1_miR-223-3p	ACO1	miR-223-3p	0.063335	up	Aconitase; mitochondria, cytosol; expressed in all
Protein / miRNA	CCT3_miR-223-3p	CCT3	miR-223-3p	0.0321393	up	Chaperonin containing TCP1 subunit3; plasma membrane; cytosol; expressed in all
Protein / miRNA	CD2AP_miR-223-3p	CD2AP	miR-223-3p	0.118451	up	CD2 associated protein; plasma membrane, cytosol; expressed in all
Protein / miRNA	TAOK3_miR-223-3p	TAOK3	miR-223-3p	0.0871207	up	TAO kinase 3; mitochondria; expressed in all
Protein / miRNA	USP42_miR-223-3p	USP42	miR-223-3p	0.106117	up	Ubiquitin specific peptidase 42; nucleus; expressed in all
Protein / miRNA	ARSA_miR-24-3p	ARSA	miR-24-3p	0.392203	up	Arylsulfatase A; golgi, cytosol; expressed in all
Protein / miRNA	CCT3_miR-24-3p	CCT3	miR-24-3p	0.150116	up	Chaperonin containing TCP1 subunit3; plasma membrane; cytosol; expressed in all
Protein / miRNA	CHI3L1_miR-24-3p	CHI3L1	miR-24-3p	0.0329053	up	Chitinase 3 like 1; appendix, cerebral cortex, urinary bladder, liver; expressed in all
Protein / miRNA	FURIN_miR-24-3p	FURIN	miR-24-3p	0.359334	up	Furin, paired basic amino acid cleaving enzyme; nucleoplasm, golgi; expressed in all
Protein / miRNA	IGFBP5_miR-24-3p	IGFBP5	miR-24-3p	0.141851	up	Insulin like growth factor binding protein 5; nuclear bodies, golgi, vesicles; expresed in all
Protein / miRNA	LAMC1_miR-24-3p	LAMC1	miR-24-3p	0.317856	up	Laminin subunit gamma 1; ER, plasma membrane; expressed in all
Protein / miRNA	PRSS8_miR-24-3p	PRSS8	miR-24-3p	0.287985	up	Protease, serine 8; cytosol; salivary gland, small intestine
Protein / miRNA	PLXND1_miR-28-5p	PLXND1	miR-28-5p	0.00306945	up	Plexin D1; expressed in all
Protein / miRNA	GHR_miR-330-3p	GHR	miR-330-3p	0.154321	up	Growth hormone receptor; plasma membrane, cytosol, cytoplasmic bodies; adipose, liver, skeletal muscle
Protein / miRNA	CD2AP_miR-338-3p	CD2AP	miR-338-3p	0.154255	up	CD2 associated protein; plasma membrane, cytosol; expressed in all
Protein / miRNA	F10_miR-338-3p	F10	miR-338-3p	0.189096	up	Coagulation factor X; liver
Protein / miRNA	LAMC1_miR-340-5p	LAMC1	miR-340-5p	0.091647	up	Laminin subunit gamma 1; ER, plasma membrane; expressed in all
Protein / miRNA	CD2AP_miR-369-3p	CD2AP	miR-369-3p	0.157382	up	CD2 associated protein; plasma membrane, cytosol; expressed in all
Protein / miRNA	CALCOCO1_miR-374b-5p	CALCOCO1	miR-374b-5p	0.0144917	up	Calcium binding and coiled-coil domain 1; cytosol; expressed in all
Protein / miRNA	CTBS_miR-374b-5p	CTBS	miR-374b-5p	0.0386962	up	Chitobiase; cytosol; expressed in all
Protein / miRNA	ERBB4_miR-376b-3p	ERBB4	miR-376b-3p	0.047047	up	Erb-b4 receptor tyrosine kinase 4; nucleus, cytosol; cerebellum
Protein / miRNA	EZR_miR-376b-3p	EZR	miR-376b-3p	0.201565	up	Ezrin; plasma membrane; expressed in all
Protein / miRNA	LAMC1_miR-376b-3p	LAMC1	miR-376b-3p	0.0581547	up	Laminin subunit gamma 1; ER, plasma membrane; expressed in all
Protein / miRNA	ICAM1_miR-377-3p	ICAM1	miR-377-3p	0.108381	up	Intercellular adhesion molecule 1; plasma membrane, cytosol; expressed in all
Protein / miRNA	IGFBP4_miR-377-3p	IGFBP4	miR-377-3p	0.184791	up	Insulin like growth factor binding protein 4; expressed in all
Protein / miRNA	ATRN_miR-379-3p	ATRN	miR-379-3p	0.152506	up	Attractin; expressed in all
Protein / miRNA	GLUD1_miR-379-5p	GLUD1	miR-379-5p	0.447822	up	Glutamate dehydrogenase 1; mitochondria; expressed in all
Protein / miRNA	RTN4RL2_miR-379-5p	RTN4RL2	miR-379-5p	0.0882828	up	Reticulon 4 receptor-like 2; brain, cerebral cortex, hippocampus, liver, thyroid gland
Protein / miRNA	ATRN_miR-381-3p	ATRN	miR-381-3p	0.00265014	up	Attractin; expressed in all
Protein / miRNA	GOLM1_miR-381-3p	GOLM1	miR-381-3p	0.0591995	up	Golgi membrane protein 1; golgi; expressed in all
Protein / miRNA	PCYOX1_miR-381-3p	PCYOX1	miR-381-3p	0.0308346	up	Prenylcysteine oxidase 1; expressed in all
Protein / miRNA	IGFBP5_miR-382-5p	IGFBP5	miR-382-5p	0.164743	up	Insulin like growth factor binding protein 5; nuclear bodies, golgi, vesicles; expresed in all
Protein / miRNA	EZR_miR-409-3p	EZR	miR-409-3p	0.00262677	up	Ezrin; plasma membrane; expressed in all
Protein / miRNA	GHR_miR-409-3p	GHR	miR-409-3p	0.322936	up	Growth hormone receptor; plasma membrane, cytosol, cytoplasmic bodies; adipose, liver, skeletal muscle
Protein / miRNA	ATRN_miR-411-3p	ATRN	miR-411-3p	0.189142	up	Attractin; expressed in all
Protein / miRNA	ERBB4_miR-411-5p	ERBB4	miR-411-5p	0.0220221	up	Erb-b4 receptor tyrosine kinase 4; nucleus, cytosol; cerebellum
Protein / miRNA	APOC3_miR-485-5p	APOC3	miR-485-5p	0.175003	up	Apolipoprotein C3; liver
Protein / miRNA	APOC2_miR-493-5p	APOC2	miR-493-5p	0.275945	up	Apolipoprotein C2; liver
Protein / miRNA	APOC4_miR-493-5p	APOC4	miR-493-5p	0.272318	up	Apolipoprotein C4; liver
Protein / miRNA	GOLM1_miR-493-5p	GOLM1	miR-493-5p	0.286209	up	Golgi membrane protein 1; golgi; expressed in all
Protein / miRNA	TAOK3_miR-493-5p	TAOK3	miR-493-5p	0.275041	up	TAO kinase 3; mitochondria; expressed in all
Protein / miRNA	ACO1_miR-495-3p	ACO1	miR-495-3p	0.175519	up	Aconitase; mitochondria, cytosol; expressed in all
Protein / miRNA	ATRN_miR-495-3p	ATRN	miR-495-3p	0.203581	up	Attractin; expressed in all
Protein / miRNA	ERBB4_miR-495-3p	ERBB4	miR-495-3p	0.0561392	up	Erb-b4 receptor tyrosine kinase 4; nucleus, cytosol; cerebellum
Protein / miRNA	EZR_miR-495-3p	EZR	miR-495-3p	0.248085	up	Ezrin; plasma membrane; expressed in all
Protein / miRNA	F2_miR-495-3p	F2	miR-495-3p	0.0880916	up	Coagulation factor II, thrombin; liver
Protein / miRNA	GPD1_miR-495-3p	GPD1	miR-495-3p	0.301964	up	Glycerol-3-phosphate dehydrogenase 1; adipose tissue, skeletal muscle		muscle - adipose
Protein / miRNA	CD2AP_miR-503-5p	CD2AP	miR-503-5p	0.0375014	up	CD2 associated protein; plasma membrane, cytosol; expressed in all
Protein / miRNA	GHR_miR-503-5p	GHR	miR-503-5p	0.0768287	up	Growth hormone receptor; plasma membrane, cytosol, cytoplasmic bodies; adipose, liver, skeletal muscle
Protein / miRNA	LEP_miR-668-3p	LEP	miR-668-3p	0.24619	up	Leptin; adipose tissue
